# Supplementary material for: Network pharmacology and bioinformatics approach to unravel the mechanism of Xiao-chai-hu-tang herbal formula in tinnitus treatment
Source: Heliyon. 2024 Sep 10;10(18):e37584. doi: 10.1016/j.heliyon.2024.e37584 (PMC11417242; doi:10.1016/j.heliyon.2024.e37584)
Supplement: Multimedia component 1 [file mmc1.xls]

## Sheet: Sheet1
Xiao-Chai-Hu-Tang targets
gene
PGR
NR3C2
PTGS1
CHRM3
KCNH2
CHRM1
ADRB1
SCN5A
CHRM5
PTGS2
HTR3A
ADRA2C
CHRM4
RXRA
OPRD1
HTR2A
HTR2C
ADRA1B
ADRB2
ADRA1D
OPRM1
RXRB
SLC6A4
F7
PDE10A
AR
DPP4
PIK3CG
NCOA2
NCOA1
RELA
AKT1
VEGFA
BCL2
FOS
BAX
MMP9
CASP3
TP53
HIF1A
FOSL1
FOSL2
CCNB1
MPO
AHR
IGF2
CYCS
NFATC1
TDRD7
EGLN1
NOX5
APOD
GABRA2
GABRA5
ADRA1A
GABRA3
CHRM2
CHRNA2
GABRA1
CHRNA7
CASP9
CASP8
PRKCA
TGFB1
PON1
MAP2
ADH1C
ADRA2A
SLC6A2
SLC6A3
PLAU
LTA4H
MAOB
MAOA
CTRB1
ESR1
PPARG
CA2
CCNA2
PNP
NOS2
ESR2
MAPK14
GSK3B
PYGM
PPARD
CHEK1
NOS3
ACHE
GRIA2
XDH
NCF1
OLR1
IKBKB
TNF
AHSA1
MAPK8
MMP1
STAT1
HMOX1
CYP3A4
CYP1A2
CYP1A1
ICAM1
SELE
VCAM1
NR1I2
CYP1B1
HAS2
GSTP1
PSMD3
SLC2A4
NR1I3
INSR
DIO1
GSTM1
GSTM2
AKR1C3
SLPI
GABRA6
MMP3
EGFR
CCND1
BCL2L1
CDKN1A
EIF6
MMP2
MAPK1
IL10
EGF
RB1
IL6
ELK1
NFKBIA
POR
ODC1
TOP1
RAF1
SOD1
RUNX1T1
HERC5
ERBB2
ACACA
CAV1
MYC
F3
GJA1
IL1B
CCL2
PTGER3
CXCL8
PRKCB
BIRC5
DUOX2
HSPB1
MGAM
IL2
PLAT
THBD
SERPINE1
COL1A1
IFNG
PTEN
IL1A
TOP2A
NFE2L2
NQO1
PARP1
COL3A1
CXCL11
CXCL2
DCAF5
CHEK2
CLDN4
PPARA
HSF1
CRP
CXCL10
CHUK
SPP1
RUNX2
RASSF1
E2F1
E2F2
ACP3
CTSD
IGFBP3
CD40LG
IRF1
ERBB3
PCOLCE
NPEPPS
HK2
NKX3-1
RASA1
DRD5
ADRA2B
DRD2
CYP2B6
CDC37
CAT
DRD4
CACNA1S
KDR
CTNNB1
CASP7
MMP10
FASN
KLF7
PKIA
MAPK10
IL4
SIRT1
ATP5F1B
MT-ND6
HSD3B2
HSD3B1
MAPK3
LDLR
MTTP
APOB
PLB1
HMGCR
UGT1A1
SREBF1
GSR
ABCC1
ADIPOQ
SOAT2
AKR1C1
GOT1
ABAT
CES1
SOAT1
KCNMA1
STAT3
FASLG
TEP1
PRKCD
FN1
MCL1
CACNA2D1
CYP2C9
RXRG
CASP1
ADCYAP1
PSMG1
MAP2K4
NR3C1
