# Supplementary material for: Network pharmacology and bioinformatics approach to unravel the mechanism of Xiao-chai-hu-tang herbal formula in tinnitus treatment
Source: Heliyon. 2024 Sep 10;10(18):e37584. doi: 10.1016/j.heliyon.2024.e37584 (PMC11417242; doi:10.1016/j.heliyon.2024.e37584)
Supplement: Multimedia component 2 [file mmc2.xls]

## Sheet: Sheet1
Tinnitus targets
Gene Symbol
CDH23
EA3
MYO7A
OTOG
TECTA
FAM136A
DTNA
SDHB
TBCEL-TECTA
SHROOM2
NF2
WFS1
SDHD
VHL
BDNF
CACNA1A
COCH
KCNE1
KCNQ4
THOC1
EPHA10
CCND1
DKK1
CLCN2
BDNF-AS
KCNE3
JAK2
GLA
SCN2A
NF1
RET
MPL
TET2
H19
SDHC
GJB2
SDHA
SDHAF2
AKT1
RPL36A-HNRNPH2
MIR150
EPAS1
MAX
FH
TMEM127
TANGO2
FANCD2
LOC107303340
ATM
CACNB4
ACE
SLC26A5
ATP1A2
KCNA4
TGFB1
UBR4
CACNA1D
JAK1
INSL6
LOC126805749
SLC26A4
GDNF
TNF
KIF1B
ATP2B2
SCN1A
PRRT2
MIR96
SLC6A4
RERGL
SLC12A2
IL6
MT-RNR1
MDH2
KCNQ1
TRAF7
ATP6V0E1
MPO
THBD
CLCNKB
PSAP
TMC1
BPGM
ELP1
HNRNPH2
LOC130064510
TTF2
ADD1
MT-TS1
PDYN
AQP2
MT-TL1
RCOR1
DNMT3A
DLST
SLC25A11
VWF
PDE5A
PIK3CA
HSPA4
TERT
LZTR1
LOXHD1
SMARCB1
SEMA3D
CCDC50
NAGA
MALAT1
MFN2
KCNJ5
OSBPL2
P2RX2
LOC110806262
HSPA8
OTOL1
MEN1
HRH4
OTOP1
OC90
COMT
APLN
PDGFB
DIABLO
PMP22
COQ6
SLC44A4
LOC100506071
MYH14
IL1A
ABCC1
LOC126861339
MIP
SLC44A2
AQP6
OCM2
CBS
CHGA
AIFM1
SOD1
SLC12A3
SPTBN1
IFNA2
SYP
AFG3L2
TSPO
GJB6
DSPP
CD4
MMP1
SLC1A3
PENK
MYO15A
USH1C
USH1G
LGI1
ATP1A3
POU3F4
SMO
BAP1
CYP11B2
CYP11B1
SLC39A14
SMARCE1
SUFU
PCDH15
THPO
KCNA2
IFNG
CACNA1H
KCNA1
OTOA
PRKCB
TP53
CIB2
WHRN
CLRN1
MIR21
TGIF1
GRM1
CAV1
EYA4
RDX
EZR
USH2A
PGR-AS1
COL11A1
BRAF
EIF3IP1
BUB3P1
CTNNB1
BSND
MET
KIT
CD44
ENO2
MSN
EPB41
LATS2
CADM1
SDCBP
TCHP
TGFBR2
PRKCG
CACNA1G
CACNA1B
CACNA1C
CACNA1S
ITPR1
CACNA1E
KCNC3
KCND3
ATXN1
ATXN2
CACNA1F
SLC1A6
ATXN7
CAV2
CAV3
FGF14
SPTBN2
PNKD
KCNK18
IL13
COL11A2
POU4F3
C10orf105
TNFRSF1A
EGFR
ERBB2
STRC
GJB3
CNTNAP2
KCNAB1
IGF1R
AGT
RARB
GFAP
HIF1A
IGF1
REN
CSF2
IL3
NHERF1
RASSF1
EPB41L3
SST
IFNA1
AMOT
SLC17A8
GAPDH
EA7
PTPN11
SLC2A1
VEGFA
OTOF
ADAM29
TSEN2P1
PDGFRA
PDGFRB
STAT3
EGLN1
FAS
BCL2L1
CA9
CCL3
FGFR3
GPHN
NEAT1
NTF3
OTOS
PTEN
ADGRV1
MIR200A
SCN9A
POLR1C
MED30
CDKN2A
MYC
MYO3A
TNC
ALB
PIK3CG
KITLG
SP1
ETV6
PKD1
PXN
EGR1
MBP
HGS
LATS1
NPY
ETV5
SAV1
GSTP1
IDUA
IL10
MYO6
IL4R
NOTCH3
RAF1
PTK2
NR3C2
ANO1
POLR2A
EFEMP1
XKR6
NEFL
TMIE
MIR142
MIR221
CHST3
GATB
TNRC6B
CADM2
KRT79
SYT16
FOXI2
NPS
SHISA9
ENSG00000234273
LDHAP3
HNRNPA1P57
FGFR1
STAT1
TSC2
TH
ANGPT2
EPOR
MAP2K3
NRP1
SLC18A2
CDH5
OXTR
PTGS1
SLC6A2
SELP
TIE1
TIMP1
CUL2
PNMT
TACR1
CRB1
FLCN
HMGA2
INHA
RBX1
SLC18A1
ELOC
CHGB
IL11
STC1
EIF5B
GAST
MAZ
ELOB
VHLL
LOC107303338
LOC107303337
LOC107303339
LOC107303341
LOC107303342
GSTM1
IL1B
POMC
CEACAM16
DNMT1
MIR373
HRAS
PROM1
ARSG
ATP11A
CEP250
S1PR1
BRD1
SCYL3
GREB1L
STOML3
CCDC80
ZNF655
NPIPA5
LOC129929542
TMPRSS3
PJVK
LHFPL5
LSAMP
PEX6
CEP78
MIR34A
MIR146B
MIR31
