# Supplementary material for: Network pharmacology and bioinformatics approach to unravel the mechanism of Xiao-chai-hu-tang herbal formula in tinnitus treatment
Source: Heliyon. 2024 Sep 10;10(18):e37584. doi: 10.1016/j.heliyon.2024.e37584 (PMC11417242; doi:10.1016/j.heliyon.2024.e37584)
Supplement: Multimedia component 3 [file mmc3.xls]

## Sheet: Sheet1
Repeat targets
gene
NR3C2
PTGS1
SLC6A4
PIK3CG
AKT1
VEGFA
TP53
HIF1A
MPO
EGLN1
TGFB1
SLC6A2
TNF
MMP1
STAT1
GSTP1
GSTM1
EGFR
CCND1
BCL2L1
IL10
IL6
RAF1
SOD1
ERBB2
CAV1
MYC
IL1B
PRKCB
THBD
IFNG
PTEN
IL1A
RASSF1
CACNA1S
CTNNB1
ABCC1
STAT3
