# Supplementary material for: Network pharmacology and bioinformatics approach to unravel the mechanism of Xiao-chai-hu-tang herbal formula in tinnitus treatment
Source: Heliyon. 2024 Sep 10;10(18):e37584. doi: 10.1016/j.heliyon.2024.e37584 (PMC11417242; doi:10.1016/j.heliyon.2024.e37584)
Supplement: Multimedia component 4 [file mmc4.xls]

## Sheet: Sheet1
SNPS of tinnitus phenotype
SNP	effect_allele.exposure	other_allele.exposure	effect_allele.outcome	other_allele.outcome	beta.exposure	beta.outcome	eaf.exposure	eaf.outcome	remove	palindromic	ambiguous	id.outcome	chr	pos	se.outcome	samplesize.outcome	pval.outcome	outcome	originalname.outcome	outcome.deprecated	mr_keep.outcome	data_source.outcome	proxy.outcome	target_snp.outcome	proxy_snp.outcome	target_a1.outcome	target_a2.outcome	proxy_a1.outcome	proxy_a2.outcome	se.exposure	pos.exposure	chr.exposure	pval.exposure	samplesize.exposure	id.exposure	mr_keep.exposure	pval_origin.exposure	data_source.exposure	F_statistics	ENSEMBL	exposure	action	SNP_index	mr_keep
rs1012068	G	T	G	T	-0.077882	-0.0022	0.276034	0.3325	FALSE	FALSE	FALSE	finn-b-H8_TINNITUS	22	32265903	0.026	NA	0.9339	Tinnitus || id:finn-b-H8_TINNITUS	Tinnitus	Tinnitus || ||	TRUE	igd	NA	NA	NA	NA	NA	NA	NA	0.0132977	32265903	22	4.71867e-09	31300	eqtl-a-ENSG00000005381	TRUE	reported	igd	34.2999	ENSG00000005381	MPO	2	1	TRUE
rs12716641	C	T	C	T	0.067476	0.0228	0.483351	0.5018	FALSE	FALSE	FALSE	finn-b-H8_TINNITUS	8	6898998	0.0246	NA	0.3535	Tinnitus || id:finn-b-H8_TINNITUS	Tinnitus	Tinnitus || ||	TRUE	igd	NA	NA	NA	NA	NA	NA	NA	0.0118966	6898998	8	1.41299e-08	31569	eqtl-a-ENSG00000005381	TRUE	reported	igd	32.1681	ENSG00000005381	MPO	2	1	TRUE
rs12940119	C	T	C	T	0.596986	0.0436	0.14293	0.1564	FALSE	FALSE	FALSE	finn-b-H8_TINNITUS	17	56373613	0.0338	NA	0.1975	Tinnitus || id:finn-b-H8_TINNITUS	Tinnitus	Tinnitus || ||	TRUE	igd	NA	NA	NA	NA	NA	NA	NA	0.0162456	56373613	17	1e-200	31567	eqtl-a-ENSG00000005381	TRUE	reported	igd	1350.3	ENSG00000005381	MPO	2	1	TRUE
rs17005891	A	G	A	G	-0.130743	0.0208	0.199218	0.2339	FALSE	FALSE	FALSE	finn-b-H8_TINNITUS	4	83547862	0.029	NA	0.4734	Tinnitus || id:finn-b-H8_TINNITUS	Tinnitus	Tinnitus || ||	TRUE	igd	NA	NA	NA	NA	NA	NA	NA	0.0148606	83547862	4	1.39027e-18	31684	eqtl-a-ENSG00000005381	TRUE	reported	igd	77.3993	ENSG00000005381	MPO	2	1	TRUE
rs2224538	C	T	C	T	0.069536	-0.0407	0.338244	0.289	FALSE	FALSE	FALSE	finn-b-H8_TINNITUS	20	38552078	0.0273	NA	0.1358	Tinnitus || id:finn-b-H8_TINNITUS	Tinnitus	Tinnitus || ||	TRUE	igd	NA	NA	NA	NA	NA	NA	NA	0.0125664	38552078	20	3.1408e-08	31684	eqtl-a-ENSG00000005381	TRUE	reported	igd	30.6175	ENSG00000005381	MPO	2	1	TRUE
rs2585830	G	T	G	T	0.0926217	0.004	0.795843	0.8116	FALSE	FALSE	FALSE	finn-b-H8_TINNITUS	17	56027903	0.0315	NA	0.898	Tinnitus || id:finn-b-H8_TINNITUS	Tinnitus	Tinnitus || ||	TRUE	igd	NA	NA	NA	NA	NA	NA	NA	0.0147449	56027903	17	3.35112e-10	31224	eqtl-a-ENSG00000005381	TRUE	reported	igd	39.4561	ENSG00000005381	MPO	2	1	TRUE
rs4325427	T	C	T	C	0.0728089	0.0287	0.315692	0.3356	FALSE	FALSE	FALSE	finn-b-H8_TINNITUS	13	41216534	0.026	NA	0.2702	Tinnitus || id:finn-b-H8_TINNITUS	Tinnitus	Tinnitus || ||	TRUE	igd	NA	NA	NA	NA	NA	NA	NA	0.0127905	41216534	13	1.25271e-08	31569	eqtl-a-ENSG00000005381	TRUE	reported	igd	32.4016	ENSG00000005381	MPO	2	1	TRUE
rs57228624	C	T	C	T	-0.12086	0.0088	0.228262	0.2718	FALSE	FALSE	FALSE	finn-b-H8_TINNITUS	19	836149	0.028	NA	0.7523	Tinnitus || id:finn-b-H8_TINNITUS	Tinnitus	Tinnitus || ||	TRUE	igd	NA	NA	NA	NA	NA	NA	NA	0.014144	836149	19	1.28322e-17	13932	eqtl-a-ENSG00000005381	TRUE	reported	igd	73.006	ENSG00000005381	MPO	2	1	TRUE
rs7846314	T	A	T	A	-0.113162	0.042	0.178349	0.194	FALSE	TRUE	FALSE	finn-b-H8_TINNITUS	8	61650831	0.0311	NA	0.1768	Tinnitus || id:finn-b-H8_TINNITUS	Tinnitus	Tinnitus || ||	TRUE	igd	NA	NA	NA	NA	NA	NA	NA	0.0155185	61650831	8	3.0493e-13	31569	eqtl-a-ENSG00000005381	TRUE	reported	igd	53.1709	ENSG00000005381	MPO	2	1	TRUE
rs10265117	A	G	A	G	-0.172352	-0.018	0.12199	0.1148	FALSE	FALSE	FALSE	finn-b-H8_TINNITUS	7	22701636	0.0387	NA	0.6427	Tinnitus || id:finn-b-H8_TINNITUS	Tinnitus	Tinnitus || ||	TRUE	igd	NA	NA	NA	NA	NA	NA	NA	0.0181279	22701636	7	1.9476e-21	30650	eqtl-a-ENSG00000136244	TRUE	reported	igd	90.3877	ENSG00000136244	IL6	2	1	TRUE
rs10489481	A	G	A	G	0.120783	-0.0027	0.314428	0.2825	FALSE	FALSE	FALSE	finn-b-H8_TINNITUS	1	185391167	0.0273	NA	0.921	Tinnitus || id:finn-b-H8_TINNITUS	Tinnitus	Tinnitus || ||	TRUE	igd	NA	NA	NA	NA	NA	NA	NA	0.0127787	185391167	1	3.33043e-21	31355	eqtl-a-ENSG00000141736	TRUE	reported	igd	89.3327	ENSG00000141736	ERBB2	2	1	TRUE
rs17761864	A	C	A	C	0.085127	-0.0453	0.323707	0.3688	FALSE	FALSE	FALSE	finn-b-H8_TINNITUS	17	2171637	0.0255	NA	0.0756798	Tinnitus || id:finn-b-H8_TINNITUS	Tinnitus	Tinnitus || ||	TRUE	igd	NA	NA	NA	NA	NA	NA	NA	0.0127002	2171637	17	2.04739e-11	31355	eqtl-a-ENSG00000141736	TRUE	reported	igd	44.9248	ENSG00000141736	ERBB2	2	1	TRUE
rs2617170	C	T	C	T	-0.0900777	-0.0151	0.668027	0.6553	FALSE	FALSE	FALSE	finn-b-H8_TINNITUS	12	10560957	0.026	NA	0.5613	Tinnitus || id:finn-b-H8_TINNITUS	Tinnitus	Tinnitus || ||	TRUE	igd	NA	NA	NA	NA	NA	NA	NA	0.0126158	10560957	12	9.33254e-13	31086	eqtl-a-ENSG00000141736	TRUE	reported	igd	50.9773	ENSG00000141736	ERBB2	2	1	TRUE
rs4256159	T	C	T	C	0.104451	-0.0012	0.135199	0.1169	FALSE	FALSE	FALSE	finn-b-H8_TINNITUS	3	18767404	0.0382	NA	0.9754	Tinnitus || id:finn-b-H8_TINNITUS	Tinnitus	Tinnitus || ||	TRUE	igd	NA	NA	NA	NA	NA	NA	NA	0.0173838	18767404	3	1.87361e-09	31470	eqtl-a-ENSG00000141736	TRUE	reported	igd	36.1001	ENSG00000141736	ERBB2	2	1	TRUE
rs4848370	T	C	T	C	0.0847329	-0.0245	0.269386	0.2716	FALSE	FALSE	FALSE	finn-b-H8_TINNITUS	2	111811665	0.0276	NA	0.3756	Tinnitus || id:finn-b-H8_TINNITUS	Tinnitus	Tinnitus || ||	TRUE	igd	NA	NA	NA	NA	NA	NA	NA	0.0133967	111811665	2	2.5356e-10	31355	eqtl-a-ENSG00000141736	TRUE	reported	igd	40.0019	ENSG00000141736	ERBB2	2	1	TRUE
rs55908509	A	G	A	G	-0.160209	0.0288	0.3284	0.3097	FALSE	FALSE	FALSE	finn-b-H8_TINNITUS	19	16442019	0.0267	NA	0.2802	Tinnitus || id:finn-b-H8_TINNITUS	Tinnitus	Tinnitus || ||	TRUE	igd	NA	NA	NA	NA	NA	NA	NA	0.0126013	16442019	19	4.95678e-37	22490	eqtl-a-ENSG00000141736	TRUE	reported	igd	161.623	ENSG00000141736	ERBB2	2	1	TRUE
rs7911264	C	T	C	T	-0.06728	0.0216	0.515223	0.5327	FALSE	FALSE	FALSE	finn-b-H8_TINNITUS	10	94436851	0.0246	NA	0.3804	Tinnitus || id:finn-b-H8_TINNITUS	Tinnitus	Tinnitus || ||	TRUE	igd	NA	NA	NA	NA	NA	NA	NA	0.0118955	94436851	10	1.55121e-08	31470	eqtl-a-ENSG00000141736	TRUE	reported	igd	31.9874	ENSG00000141736	ERBB2	2	1	TRUE
rs903506	A	G	A	G	-0.102067	0.0252	0.658916	0.6742	FALSE	FALSE	FALSE	finn-b-H8_TINNITUS	17	37879762	0.0262	NA	0.3374	Tinnitus || id:finn-b-H8_TINNITUS	Tinnitus	Tinnitus || ||	TRUE	igd	NA	NA	NA	NA	NA	NA	NA	0.0125251	37879762	17	3.67536e-16	31268	eqtl-a-ENSG00000141736	TRUE	reported	igd	66.4019	ENSG00000141736	ERBB2	2	1	TRUE
rs10512472	C	T	C	T	0.353102	-0.0031	0.179037	0.1806	FALSE	FALSE	FALSE	finn-b-H8_TINNITUS	17	33884804	0.0319	NA	0.9221	Tinnitus || id:finn-b-H8_TINNITUS	Tinnitus	Tinnitus || ||	TRUE	igd	NA	NA	NA	NA	NA	NA	NA	0.0152371	33884804	17	8.41395e-119	31684	eqtl-a-ENSG00000095303	TRUE	reported	igd	536.993	ENSG00000095303	PTGS1	2	1	TRUE
rs10876550	A	G	A	G	0.115253	-0.0008	0.590064	0.677	FALSE	FALSE	FALSE	finn-b-H8_TINNITUS	12	54712308	0.0264	NA	0.9769	Tinnitus || id:finn-b-H8_TINNITUS	Tinnitus	Tinnitus || ||	TRUE	igd	NA	NA	NA	NA	NA	NA	NA	0.0120625	54712308	12	1.23823e-21	31684	eqtl-a-ENSG00000095303	TRUE	reported	igd	91.2856	ENSG00000095303	PTGS1	2	1	TRUE
rs11082304	T	G	T	G	0.0676534	-0.0062	0.50307	0.4676	FALSE	FALSE	FALSE	finn-b-H8_TINNITUS	18	20720973	0.0248	NA	0.8013	Tinnitus || id:finn-b-H8_TINNITUS	Tinnitus	Tinnitus || ||	TRUE	igd	NA	NA	NA	NA	NA	NA	NA	0.0118901	20720973	18	1.2704e-08	31300	eqtl-a-ENSG00000095303	TRUE	reported	igd	32.3728	ENSG00000095303	PTGS1	2	1	TRUE
rs114694170	C	T	C	T	0.179955	-0.0434	0.0523176	0.05569	FALSE	FALSE	FALSE	finn-b-H8_TINNITUS	5	88180196	0.0536	NA	0.4177	Tinnitus || id:finn-b-H8_TINNITUS	Tinnitus	Tinnitus || ||	TRUE	igd	NA	NA	NA	NA	NA	NA	NA	0.0266865	88180196	5	1.54953e-11	30031	eqtl-a-ENSG00000095303	TRUE	reported	igd	45.469	ENSG00000095303	PTGS1	2	1	TRUE
rs13042885	T	C	T	C	-0.0901635	-0.0314	0.284247	0.2328	FALSE	FALSE	FALSE	finn-b-H8_TINNITUS	20	1924707	0.0291	NA	0.2799	Tinnitus || id:finn-b-H8_TINNITUS	Tinnitus	Tinnitus || ||	TRUE	igd	NA	NA	NA	NA	NA	NA	NA	0.0131733	1924707	20	7.66832e-12	31569	eqtl-a-ENSG00000095303	TRUE	reported	igd	46.843	ENSG00000095303	PTGS1	2	1	TRUE
rs1354034	C	T	C	T	0.400057	-0.0101	0.618137	0.7066	FALSE	FALSE	FALSE	finn-b-H8_TINNITUS	3	56849749	0.0271	NA	0.708699	Tinnitus || id:finn-b-H8_TINNITUS	Tinnitus	Tinnitus || ||	TRUE	igd	NA	NA	NA	NA	NA	NA	NA	0.0117785	56849749	3	1e-200	31684	eqtl-a-ENSG00000095303	TRUE	reported	igd	1153.55	ENSG00000095303	PTGS1	2	1	TRUE
rs1434282	T	C	T	C	-0.119706	0.0005	0.711362	0.7106	FALSE	FALSE	FALSE	finn-b-H8_TINNITUS	1	199010721	0.0271	NA	0.9839	Tinnitus || id:finn-b-H8_TINNITUS	Tinnitus	Tinnitus || ||	TRUE	igd	NA	NA	NA	NA	NA	NA	NA	0.0130961	199010721	1	6.22157e-20	31684	eqtl-a-ENSG00000095303	TRUE	reported	igd	83.545	ENSG00000095303	PTGS1	2	1	TRUE
rs505404	G	T	G	T	0.120026	0.0136	0.222031	0.2812	FALSE	FALSE	FALSE	finn-b-H8_TINNITUS	11	243268	0.0274	NA	0.619901	Tinnitus || id:finn-b-H8_TINNITUS	Tinnitus	Tinnitus || ||	TRUE	igd	NA	NA	NA	NA	NA	NA	NA	0.0142848	243268	11	4.38228e-17	31569	eqtl-a-ENSG00000095303	TRUE	reported	igd	70.5951	ENSG00000095303	PTGS1	2	1	TRUE
rs62575596	A	G	A	G	-0.232359	-0.0665	0.119377	0.0939	FALSE	FALSE	FALSE	finn-b-H8_TINNITUS	9	125189590	0.0421	NA	0.1145	Tinnitus || id:finn-b-H8_TINNITUS	Tinnitus	Tinnitus || ||	TRUE	igd	NA	NA	NA	NA	NA	NA	NA	0.018252	125189590	9	3.98749e-37	31684	eqtl-a-ENSG00000095303	TRUE	reported	igd	162.058	ENSG00000095303	PTGS1	2	1	TRUE
rs75143203	G	A	G	A	0.127673	-0.0512	0.0889767	0.04913	FALSE	FALSE	FALSE	finn-b-H8_TINNITUS	9	125272508	0.0576	NA	0.3738	Tinnitus || id:finn-b-H8_TINNITUS	Tinnitus	Tinnitus || ||	TRUE	igd	NA	NA	NA	NA	NA	NA	NA	0.020877	125272508	9	9.63141e-10	30902	eqtl-a-ENSG00000095303	TRUE	reported	igd	37.3967	ENSG00000095303	PTGS1	2	1	TRUE
rs7896518	G	A	G	A	0.0848345	0.0239	0.422848	0.4724	FALSE	FALSE	FALSE	finn-b-H8_TINNITUS	10	65133822	0.0246	NA	0.3313	Tinnitus || id:finn-b-H8_TINNITUS	Tinnitus	Tinnitus || ||	TRUE	igd	TRUE	rs7896518	rs7923609	G	A	G	A	0.0120266	65104500	10	1.741e-12	31569	eqtl-a-ENSG00000095303	TRUE	reported	igd	49.7544	ENSG00000095303	PTGS1	2	1	TRUE
rs1053004	A	G	A	G	0.205443	-0.0002	0.612999	0.6016	FALSE	FALSE	FALSE	finn-b-H8_TINNITUS	17	40466092	0.0252	NA	0.9952	Tinnitus || id:finn-b-H8_TINNITUS	Tinnitus	Tinnitus || ||	TRUE	igd	NA	NA	NA	NA	NA	NA	NA	0.0120967	40466092	17	1.08618e-64	30755	eqtl-a-ENSG00000168610	TRUE	reported	igd	288.417	ENSG00000168610	STAT3	2	1	TRUE
rs12150483	A	G	A	G	0.11689	-0.0561	0.384479	0.3598	FALSE	FALSE	FALSE	finn-b-H8_TINNITUS	17	40601120	0.0256	NA	0.0281799	Tinnitus || id:finn-b-H8_TINNITUS	Tinnitus	Tinnitus || ||	TRUE	igd	NA	NA	NA	NA	NA	NA	NA	0.0121949	40601120	17	9.24485e-22	26857	eqtl-a-ENSG00000168610	TRUE	reported	igd	91.8683	ENSG00000168610	STAT3	2	1	TRUE
rs78695809	A	C	A	C	0.205258	-0.127	0.0531732	0.03735	FALSE	FALSE	FALSE	finn-b-H8_TINNITUS	17	40730114	0.0653	NA	0.0519099	Tinnitus || id:finn-b-H8_TINNITUS	Tinnitus	Tinnitus || ||	TRUE	igd	NA	NA	NA	NA	NA	NA	NA	0.0264691	40730114	17	8.87565e-15	26921	eqtl-a-ENSG00000168610	TRUE	reported	igd	60.1298	ENSG00000168610	STAT3	2	1	TRUE
rs9675195	A	G	A	G	0.0884951	-0.0036	0.258077	0.2635	FALSE	FALSE	FALSE	finn-b-H8_TINNITUS	17	40222452	0.028	NA	0.8964	Tinnitus || id:finn-b-H8_TINNITUS	Tinnitus	Tinnitus || ||	TRUE	igd	NA	NA	NA	NA	NA	NA	NA	0.0135812	40222452	17	7.23103e-11	31355	eqtl-a-ENSG00000168610	TRUE	reported	igd	42.4555	ENSG00000168610	STAT3	2	1	TRUE
rs10956401	A	G	A	G	-0.110072	-0.0004	0.3581	0.3385	FALSE	FALSE	FALSE	finn-b-H8_TINNITUS	8	129002419	0.026	NA	0.9885	Tinnitus || id:finn-b-H8_TINNITUS	Tinnitus	Tinnitus || ||	TRUE	igd	NA	NA	NA	NA	NA	NA	NA	0.0123793	129002419	8	6.01312e-19	26233	eqtl-a-ENSG00000136997	TRUE	reported	igd	79.0548	ENSG00000136997	MYC	2	1	TRUE
rs10956402	A	C	A	G	-0.0800235	0.0026	0.69329	0.4966	TRUE	FALSE	FALSE	finn-b-H8_TINNITUS	8	129005467	0.0246	NA	0.9167	Tinnitus || id:finn-b-H8_TINNITUS	Tinnitus	Tinnitus || ||	TRUE	igd	NA	NA	NA	NA	NA	NA	NA	0.0128893	129005467	8	5.35266e-10	23053	eqtl-a-ENSG00000136997	TRUE	reported	igd	38.5424	ENSG00000136997	MYC	2	1	FALSE
rs10956402	A	C	A	C	-0.0800235	-0.0633	0.69329	0.1715	FALSE	FALSE	FALSE	finn-b-H8_TINNITUS	8	129005467	0.0386	NA	0.1015	Tinnitus || id:finn-b-H8_TINNITUS	Tinnitus	Tinnitus || ||	TRUE	igd	NA	NA	NA	NA	NA	NA	NA	0.0128893	129005467	8	5.35266e-10	23053	eqtl-a-ENSG00000136997	TRUE	reported	igd	38.5424	ENSG00000136997	MYC	2	2	TRUE
rs6990534	G	A	G	A	0.0795634	0.0827	0.710361	0.6708	FALSE	FALSE	FALSE	finn-b-H8_TINNITUS	8	128814091	0.0261	NA	0.00156498	Tinnitus || id:finn-b-H8_TINNITUS	Tinnitus	Tinnitus || ||	TRUE	igd	NA	NA	NA	NA	NA	NA	NA	0.0131042	128814091	8	1.26479e-09	26355	eqtl-a-ENSG00000136997	TRUE	reported	igd	36.8615	ENSG00000136997	MYC	2	1	TRUE
rs10980797	G	A	G	A	-0.0726409	0.0322	0.472236	0.47	FALSE	FALSE	FALSE	finn-b-H8_TINNITUS	9	113912553	0.0246	NA	0.1908	Tinnitus || id:finn-b-H8_TINNITUS	Tinnitus	Tinnitus || ||	TRUE	igd	NA	NA	NA	NA	NA	NA	NA	0.0119062	113912553	9	1.05281e-09	31569	eqtl-a-ENSG00000084207	TRUE	reported	igd	37.221	ENSG00000084207	GSTP1	2	1	TRUE
rs1375493	A	G	A	G	0.089658	-0.0196	0.565077	0.6125	FALSE	FALSE	FALSE	finn-b-H8_TINNITUS	2	182323766	0.0252	NA	0.4371	Tinnitus || id:finn-b-H8_TINNITUS	Tinnitus	Tinnitus || ||	TRUE	igd	NA	NA	NA	NA	NA	NA	NA	0.0119819	182323766	2	7.2644e-14	31569	eqtl-a-ENSG00000084207	TRUE	reported	igd	55.9885	ENSG00000084207	GSTP1	2	1	TRUE
rs2239630	G	A	G	A	0.0810618	0.0411	0.519173	0.4726	FALSE	FALSE	FALSE	finn-b-H8_TINNITUS	14	23589349	0.0246	NA	0.0952511	Tinnitus || id:finn-b-H8_TINNITUS	Tinnitus	Tinnitus || ||	TRUE	igd	NA	NA	NA	NA	NA	NA	NA	0.0118927	23589349	14	9.3476e-12	31569	eqtl-a-ENSG00000084207	TRUE	reported	igd	46.4562	ENSG00000084207	GSTP1	2	1	TRUE
rs9880192	C	G	C	G	-0.0772387	0.0161	0.392874	0.3415	FALSE	TRUE	FALSE	finn-b-H8_TINNITUS	3	128297569	0.026	NA	0.535601	Tinnitus || id:finn-b-H8_TINNITUS	Tinnitus	Tinnitus || ||	TRUE	igd	NA	NA	NA	NA	NA	NA	NA	0.0121691	128297569	3	2.1927e-10	31569	eqtl-a-ENSG00000084207	TRUE	reported	igd	40.2833	ENSG00000084207	GSTP1	2	1	TRUE
rs11129903	T	A	T	A	0.430222	-0.0653	0.037349	0.03655	FALSE	TRUE	FALSE	finn-b-H8_TINNITUS	3	41462701	0.0656	NA	0.3198	Tinnitus || id:finn-b-H8_TINNITUS	Tinnitus	Tinnitus || ||	TRUE	igd	NA	NA	NA	NA	NA	NA	NA	0.0311789	41462701	3	2.60555e-43	31073	eqtl-a-ENSG00000168036	TRUE	reported	igd	190.386	ENSG00000168036	CTNNB1	2	1	TRUE
rs1722846	C	T	C	T	0.388782	-0.0314	0.552754	0.542	FALSE	FALSE	FALSE	finn-b-H8_TINNITUS	3	41233889	0.0247	NA	0.2033	Tinnitus || id:finn-b-H8_TINNITUS	Tinnitus	Tinnitus || ||	TRUE	igd	NA	NA	NA	NA	NA	NA	NA	0.0115143	41233889	3	1e-200	31566	eqtl-a-ENSG00000168036	TRUE	reported	igd	1140.01	ENSG00000168036	CTNNB1	2	1	TRUE
rs62258038	T	C	T	C	-0.177316	0.0207	0.0368931	0.05125	FALSE	FALSE	FALSE	finn-b-H8_TINNITUS	3	40919590	0.0565	NA	0.714	Tinnitus || id:finn-b-H8_TINNITUS	Tinnitus	Tinnitus || ||	TRUE	igd	NA	NA	NA	NA	NA	NA	NA	0.0315391	40919590	3	1.88538e-08	27979	eqtl-a-ENSG00000168036	TRUE	reported	igd	31.6058	ENSG00000168036	CTNNB1	2	1	TRUE
rs111522409	G	A	G	A	-0.453124	0.2248	0.0444941	0.02304	FALSE	FALSE	FALSE	finn-b-H8_TINNITUS	14	62150735	0.082	NA	0.00610394	Tinnitus || id:finn-b-H8_TINNITUS	Tinnitus	Tinnitus || ||	TRUE	igd	NA	NA	NA	NA	NA	NA	NA	0.0286123	62150735	14	1.7342e-56	31483	eqtl-a-ENSG00000100644	TRUE	reported	igd	250.785	ENSG00000100644	HIF1A	2	1	TRUE
rs17098514	C	A	C	A	0.187685	-0.0525	0.0718417	0.06466	FALSE	FALSE	FALSE	finn-b-H8_TINNITUS	14	61952839	0.0506	NA	0.2995	Tinnitus || id:finn-b-H8_TINNITUS	Tinnitus	Tinnitus || ||	TRUE	igd	NA	NA	NA	NA	NA	NA	NA	0.0229944	61952839	14	3.29534e-16	31355	eqtl-a-ENSG00000100644	TRUE	reported	igd	66.6173	ENSG00000100644	HIF1A	2	1	TRUE
rs56330463	C	T	C	T	-0.187368	0.0244	0.582097	0.6265	FALSE	FALSE	FALSE	finn-b-H8_TINNITUS	5	148200011	0.0255	NA	0.3371	Tinnitus || id:finn-b-H8_TINNITUS	Tinnitus	Tinnitus || ||	TRUE	igd	NA	NA	NA	NA	NA	NA	NA	0.0119638	148200011	5	2.78612e-55	31569	eqtl-a-ENSG00000100644	TRUE	reported	igd	245.259	ENSG00000100644	HIF1A	2	1	TRUE
rs77899560	G	A	G	A	-0.348413	0.0446	0.0167304	0.0297	FALSE	FALSE	FALSE	finn-b-H8_TINNITUS	14	61944422	0.0726	NA	0.538801	Tinnitus || id:finn-b-H8_TINNITUS	Tinnitus	Tinnitus || ||	TRUE	igd	NA	NA	NA	NA	NA	NA	NA	0.0463112	61944422	14	5.33703e-14	25218	eqtl-a-ENSG00000100644	TRUE	reported	igd	56.5955	ENSG00000100644	HIF1A	2	1	TRUE
rs111778408	A	G	A	G	-0.166719	0.047	0.100785	0.06114	FALSE	FALSE	FALSE	finn-b-H8_TINNITUS	14	35572163	0.0513	NA	0.3599	Tinnitus || id:finn-b-H8_TINNITUS	Tinnitus	Tinnitus || ||	TRUE	igd	NA	NA	NA	NA	NA	NA	NA	0.0197205	35572163	14	2.80996e-17	30165	eqtl-a-ENSG00000125538	TRUE	reported	igd	71.467	ENSG00000125538	IL1B	2	1	TRUE
rs149007767	T	C	T	C	0.165055	-0.0359	0.149708	0.2064	FALSE	FALSE	FALSE	finn-b-H8_TINNITUS	7	50370254	0.0308	NA	0.2444	Tinnitus || id:finn-b-H8_TINNITUS	Tinnitus	Tinnitus || ||	TRUE	igd	NA	NA	NA	NA	NA	NA	NA	0.0166237	50370254	7	3.11961e-23	30077	eqtl-a-ENSG00000125538	TRUE	reported	igd	98.5764	ENSG00000125538	IL1B	2	1	TRUE
rs149110519	T	C	T	C	-0.194985	0.0952	0.0526158	0.02695	FALSE	FALSE	FALSE	finn-b-H8_TINNITUS	6	144385777	0.0777	NA	0.2202	Tinnitus || id:finn-b-H8_TINNITUS	Tinnitus	Tinnitus || ||	TRUE	igd	NA	NA	NA	NA	NA	NA	NA	0.0266072	144385777	6	2.32916e-13	25735	eqtl-a-ENSG00000125538	TRUE	reported	igd	53.6995	ENSG00000125538	IL1B	2	1	TRUE
rs1531070	A	G	A	G	-0.0739755	-0.0196	0.413713	0.4763	FALSE	FALSE	FALSE	finn-b-H8_TINNITUS	4	140795327	0.0246	NA	0.4271	Tinnitus || id:finn-b-H8_TINNITUS	Tinnitus	Tinnitus || ||	TRUE	igd	NA	NA	NA	NA	NA	NA	NA	0.0120688	140795327	4	8.81008e-10	31684	eqtl-a-ENSG00000125538	TRUE	reported	igd	37.5682	ENSG00000125538	IL1B	2	1	TRUE
rs56388170	T	G	T	G	0.0874073	0.0337	0.289189	0.2834	FALSE	FALSE	FALSE	finn-b-H8_TINNITUS	7	28724374	0.0274	NA	0.2185	Tinnitus || id:finn-b-H8_TINNITUS	Tinnitus	Tinnitus || ||	TRUE	igd	NA	NA	NA	NA	NA	NA	NA	0.0131067	28724374	7	2.57929e-11	31355	eqtl-a-ENSG00000125538	TRUE	reported	igd	44.4714	ENSG00000125538	IL1B	2	1	TRUE
rs6542082	G	A	G	A	-0.0965459	-0.0154	0.481182	0.4898	FALSE	FALSE	FALSE	finn-b-H8_TINNITUS	2	113464709	0.0246	NA	0.5321	Tinnitus || id:finn-b-H8_TINNITUS	Tinnitus	Tinnitus || ||	TRUE	igd	NA	NA	NA	NA	NA	NA	NA	0.0118842	113464709	2	4.51024e-16	30902	eqtl-a-ENSG00000125538	TRUE	reported	igd	65.9933	ENSG00000125538	IL1B	2	1	TRUE
rs6893300	A	C	A	C	-0.0815811	0.0426	0.297362	0.3407	FALSE	FALSE	FALSE	finn-b-H8_TINNITUS	5	179135815	0.0259	NA	0.1003	Tinnitus || id:finn-b-H8_TINNITUS	Tinnitus	Tinnitus || ||	TRUE	igd	NA	NA	NA	NA	NA	NA	NA	0.0130026	179135815	5	3.51439e-10	31684	eqtl-a-ENSG00000125538	TRUE	reported	igd	39.3633	ENSG00000125538	IL1B	2	1	TRUE
rs7846314	T	A	T	A	-0.0882581	0.042	0.178349	0.194	FALSE	TRUE	FALSE	finn-b-H8_TINNITUS	8	61650831	0.0311	NA	0.1768	Tinnitus || id:finn-b-H8_TINNITUS	Tinnitus	Tinnitus || ||	TRUE	igd	NA	NA	NA	NA	NA	NA	NA	0.0155299	61650831	8	1.322e-08	31569	eqtl-a-ENSG00000125538	TRUE	reported	igd	32.2957	ENSG00000125538	IL1B	2	1	TRUE
rs8078723	C	T	C	T	0.130981	-0.0472	0.379928	0.3972	FALSE	FALSE	FALSE	finn-b-H8_TINNITUS	17	38166879	0.0251	NA	0.0602795	Tinnitus || id:finn-b-H8_TINNITUS	Tinnitus	Tinnitus || ||	TRUE	igd	NA	NA	NA	NA	NA	NA	NA	0.0122127	38166879	17	7.76784e-27	31684	eqtl-a-ENSG00000125538	TRUE	reported	igd	115.018	ENSG00000125538	IL1B	2	1	TRUE
rs1118865	A	G	A	G	-0.119393	-0.0141	0.717737	0.6151	FALSE	FALSE	FALSE	finn-b-H8_TINNITUS	12	68520694	0.0253	NA	0.577801	Tinnitus || id:finn-b-H8_TINNITUS	Tinnitus	Tinnitus || ||	TRUE	igd	NA	NA	NA	NA	NA	NA	NA	0.0131849	68520694	12	1.36333e-19	31354	eqtl-a-ENSG00000111537	TRUE	reported	igd	81.9929	ENSG00000111537	IFNG	2	1	TRUE
rs2870960	C	T	C	T	-0.136151	-0.0089	0.325225	0.3366	FALSE	FALSE	FALSE	finn-b-H8_TINNITUS	12	68426628	0.026	NA	0.733199	Tinnitus || id:finn-b-H8_TINNITUS	Tinnitus	Tinnitus || ||	TRUE	igd	NA	NA	NA	NA	NA	NA	NA	0.0126532	68426628	12	5.2942e-27	31355	eqtl-a-ENSG00000111537	TRUE	reported	igd	115.775	ENSG00000111537	IFNG	2	1	TRUE
rs1121800	T	A	T	A	-0.29148	-0.0362	0.601256	0.6609	FALSE	TRUE	FALSE	finn-b-H8_TINNITUS	6	31535074	0.0262	NA	0.1679	Tinnitus || id:finn-b-H8_TINNITUS	Tinnitus	Tinnitus || ||	TRUE	igd	NA	NA	NA	NA	NA	NA	NA	0.0119052	31535074	6	2.22844e-132	13565	eqtl-a-ENSG00000232810	TRUE	reported	igd	599.349	ENSG00000232810	TNF	2	1	TRUE
rs72855945	T	C	T	C	-0.0947661	0.032	0.135401	0.1598	FALSE	FALSE	FALSE	finn-b-H8_TINNITUS	6	31246015	0.05	NA	0.5225	Tinnitus || id:finn-b-H8_TINNITUS	Tinnitus	Tinnitus || ||	TRUE	igd	NA	NA	NA	NA	NA	NA	NA	0.0173768	31246015	6	4.93049e-08	8491	eqtl-a-ENSG00000232810	TRUE	reported	igd	29.7347	ENSG00000232810	TNF	2	1	TRUE
rs9469017	A	G	A	G	0.124855	-0.0236	0.0804146	0.05095	FALSE	FALSE	FALSE	finn-b-H8_TINNITUS	6	31465030	0.0561	NA	0.6736	Tinnitus || id:finn-b-H8_TINNITUS	Tinnitus	Tinnitus || ||	TRUE	igd	TRUE	rs9469017	rs6922431	A	G	C	T	0.0218615	31464439	6	1.12181e-08	8491	eqtl-a-ENSG00000232810	TRUE	reported	igd	32.6099	ENSG00000232810	TNF	2	1	TRUE
rs11225426	T	C	T	C	0.125866	0.0016	0.0818049	0.04416	FALSE	FALSE	FALSE	finn-b-H8_TINNITUS	11	102664591	0.06	NA	0.9792	Tinnitus || id:finn-b-H8_TINNITUS	Tinnitus	Tinnitus || ||	TRUE	igd	NA	NA	NA	NA	NA	NA	NA	0.0216905	102664591	11	6.52935e-09	31681	eqtl-a-ENSG00000196611	TRUE	reported	igd	33.6706	ENSG00000196611	MMP1	2	1	TRUE
rs1354034	C	T	C	T	0.164238	-0.0101	0.618137	0.7066	FALSE	FALSE	FALSE	finn-b-H8_TINNITUS	3	56849749	0.0271	NA	0.708699	Tinnitus || id:finn-b-H8_TINNITUS	Tinnitus	Tinnitus || ||	TRUE	igd	NA	NA	NA	NA	NA	NA	NA	0.0121721	56849749	3	1.71949e-41	31684	eqtl-a-ENSG00000196611	TRUE	reported	igd	182.049	ENSG00000196611	MMP1	2	1	TRUE
rs471994	A	G	A	G	-0.155933	0.035	0.356666	0.3436	FALSE	FALSE	FALSE	finn-b-H8_TINNITUS	11	102697731	0.0259	NA	0.1765	Tinnitus || id:finn-b-H8_TINNITUS	Tinnitus	Tinnitus || ||	TRUE	igd	NA	NA	NA	NA	NA	NA	NA	0.0123555	102697731	11	1.62592e-36	31569	eqtl-a-ENSG00000196611	TRUE	reported	igd	159.268	ENSG00000196611	MMP1	2	1	TRUE
rs505404	G	T	G	T	0.084281	0.0136	0.222031	0.2812	FALSE	FALSE	FALSE	finn-b-H8_TINNITUS	11	243268	0.0274	NA	0.619901	Tinnitus || id:finn-b-H8_TINNITUS	Tinnitus	Tinnitus || ||	TRUE	igd	NA	NA	NA	NA	NA	NA	NA	0.0143029	243268	11	3.80172e-09	31569	eqtl-a-ENSG00000196611	TRUE	reported	igd	34.7203	ENSG00000196611	MMP1	2	1	TRUE
rs114259186	G	T	G	T	0.639938	0.0689	0.0193701	0.0214	FALSE	FALSE	FALSE	finn-b-H8_TINNITUS	1	109884936	0.0853	NA	0.4194	Tinnitus || id:finn-b-H8_TINNITUS	Tinnitus	Tinnitus || ||	TRUE	igd	NA	NA	NA	NA	NA	NA	NA	0.0428471	109884936	1	1.94491e-50	20230	eqtl-a-ENSG00000134184	TRUE	reported	igd	223.044	ENSG00000134184	GSTM1	2	1	TRUE
rs114685214	G	A	G	A	0.341701	-0.0585	0.014918	0.01372	FALSE	FALSE	FALSE	finn-b-H8_TINNITUS	1	110071228	0.1059	NA	0.580301	Tinnitus || id:finn-b-H8_TINNITUS	Tinnitus	Tinnitus || ||	TRUE	igd	NA	NA	NA	NA	NA	NA	NA	0.0490126	110071228	1	3.13329e-12	2011	eqtl-a-ENSG00000134184	TRUE	reported	igd	48.5562	ENSG00000134184	GSTM1	2	1	TRUE
rs115042790	A	G	A	G	1.13019	0.2596	0.0213523	0.008697	FALSE	FALSE	FALSE	finn-b-H8_TINNITUS	1	110184240	0.1316	NA	0.0485199	Tinnitus || id:finn-b-H8_TINNITUS	Tinnitus	Tinnitus || ||	TRUE	igd	NA	NA	NA	NA	NA	NA	NA	0.0400586	110184240	1	4.00867e-175	19049	eqtl-a-ENSG00000134184	TRUE	reported	igd	795.913	ENSG00000134184	GSTM1	2	1	TRUE
rs12405275	G	A	G	A	-0.435937	-0.0212	0.0500901	0.08126	FALSE	FALSE	FALSE	finn-b-H8_TINNITUS	1	110205645	0.0452	NA	0.639401	Tinnitus || id:finn-b-H8_TINNITUS	Tinnitus	Tinnitus || ||	TRUE	igd	NA	NA	NA	NA	NA	NA	NA	0.0270374	110205645	1	1.74141e-58	20464	eqtl-a-ENSG00000134184	TRUE	reported	igd	259.941	ENSG00000134184	GSTM1	2	1	TRUE
rs144075676	G	T	G	T	-0.3859	-0.0365	0.0147016	0.02001	FALSE	FALSE	FALSE	finn-b-H8_TINNITUS	1	109927249	0.0875	NA	0.677001	Tinnitus || id:finn-b-H8_TINNITUS	Tinnitus	Tinnitus || ||	TRUE	igd	NA	NA	NA	NA	NA	NA	NA	0.0493446	109927249	1	5.25775e-15	17642	eqtl-a-ENSG00000134184	TRUE	reported	igd	61.1535	ENSG00000134184	GSTM1	2	1	TRUE
rs148847076	T	C	T	C	0.282763	0.004	0.0166113	0.01317	FALSE	FALSE	FALSE	finn-b-H8_TINNITUS	1	110015592	0.1094	NA	0.971	Tinnitus || id:finn-b-H8_TINNITUS	Tinnitus	Tinnitus || ||	TRUE	igd	NA	NA	NA	NA	NA	NA	NA	0.0465063	110015592	1	1.20179e-09	1505	eqtl-a-ENSG00000134184	TRUE	reported	igd	36.9185	ENSG00000134184	GSTM1	2	1	TRUE
rs185301903	A	G	A	G	0.407979	-0.304	0.013764	0.004428	FALSE	FALSE	FALSE	finn-b-H8_TINNITUS	1	110118404	0.1909	NA	0.1112	Tinnitus || id:finn-b-H8_TINNITUS	Tinnitus	Tinnitus || ||	TRUE	igd	NA	NA	NA	NA	NA	NA	NA	0.0509681	110118404	1	1.2006e-15	14458	eqtl-a-ENSG00000134184	TRUE	reported	igd	64.0647	ENSG00000134184	GSTM1	2	1	TRUE
rs41279738	G	T	G	T	1.14082	-0.0102	0.0408083	0.05663	FALSE	FALSE	FALSE	finn-b-H8_TINNITUS	1	110082551	0.053	NA	0.847	Tinnitus || id:finn-b-H8_TINNITUS	Tinnitus	Tinnitus || ||	TRUE	igd	NA	NA	NA	NA	NA	NA	NA	0.0285091	110082551	1	1e-200	21201	eqtl-a-ENSG00000134184	TRUE	reported	igd	1601.13	ENSG00000134184	GSTM1	2	1	TRUE
rs673151	C	T	C	T	-0.858468	0.037	0.950683	0.9595	FALSE	FALSE	FALSE	finn-b-H8_TINNITUS	1	110213458	0.0625	NA	0.5541	Tinnitus || id:finn-b-H8_TINNITUS	Tinnitus	Tinnitus || ||	TRUE	igd	NA	NA	NA	NA	NA	NA	NA	0.0265203	110213458	1	1e-200	22389	eqtl-a-ENSG00000134184	TRUE	reported	igd	1047.74	ENSG00000134184	GSTM1	2	1	TRUE
rs79707220	C	A	C	A	-0.310355	-0.488	0.0149393	0.001646	FALSE	FALSE	FALSE	finn-b-H8_TINNITUS	1	110327116	0.3113	NA	0.117	Tinnitus || id:finn-b-H8_TINNITUS	Tinnitus	Tinnitus || ||	TRUE	igd	NA	NA	NA	NA	NA	NA	NA	0.0489928	110327116	1	2.37651e-10	9137	eqtl-a-ENSG00000134184	TRUE	reported	igd	40.1197	ENSG00000134184	GSTM1	2	1	TRUE
rs11624762	T	C	T	C	0.24557	0.0314	0.122922	0.1799	FALSE	FALSE	FALSE	finn-b-H8_TINNITUS	14	105312935	0.0322	NA	0.3289	Tinnitus || id:finn-b-H8_TINNITUS	Tinnitus	Tinnitus || ||	TRUE	igd	NA	NA	NA	NA	NA	NA	NA	0.0180081	105312935	14	2.43276e-42	26008	eqtl-a-ENSG00000142208	TRUE	reported	igd	185.944	ENSG00000142208	AKT1	2	1	TRUE
rs149007767	T	C	T	C	0.129835	-0.0359	0.149708	0.2064	FALSE	FALSE	FALSE	finn-b-H8_TINNITUS	7	50370254	0.0308	NA	0.2444	Tinnitus || id:finn-b-H8_TINNITUS	Tinnitus	Tinnitus || ||	TRUE	igd	NA	NA	NA	NA	NA	NA	NA	0.0166458	50370254	7	6.20012e-15	29114	eqtl-a-ENSG00000142208	TRUE	reported	igd	60.8337	ENSG00000142208	AKT1	2	1	TRUE
rs45490496	T	A	T	A	0.355405	-0.015	0.581559	0.6053	FALSE	TRUE	FALSE	finn-b-H8_TINNITUS	14	105272678	0.0254	NA	0.5547	Tinnitus || id:finn-b-H8_TINNITUS	Tinnitus	Tinnitus || ||	TRUE	igd	NA	NA	NA	NA	NA	NA	NA	0.0116884	105272678	14	1e-200	22246	eqtl-a-ENSG00000142208	TRUE	reported	igd	924.481	ENSG00000142208	AKT1	2	1	TRUE
rs11914549	A	G	A	G	0.28149	0.1106	0.0258472	0.006237	FALSE	FALSE	FALSE	finn-b-H8_TINNITUS	3	50408855	0.1578	NA	0.4834	Tinnitus || id:finn-b-H8_TINNITUS	Tinnitus	Tinnitus || ||	TRUE	igd	NA	NA	NA	NA	NA	NA	NA	0.0374331	50408855	3	5.48656e-14	27650	eqtl-a-ENSG00000068028	TRUE	reported	igd	56.5435	ENSG00000068028	RASSF1	2	1	TRUE
rs2071203	T	C	T	C	-0.340582	0.0045	0.0472099	0.04051	FALSE	FALSE	FALSE	finn-b-H8_TINNITUS	3	50311900	0.0625	NA	0.9427	Tinnitus || id:finn-b-H8_TINNITUS	Tinnitus	Tinnitus || ||	TRUE	igd	NA	NA	NA	NA	NA	NA	NA	0.0279159	50311900	3	3.09314e-34	5878	eqtl-a-ENSG00000068028	TRUE	reported	igd	148.796	ENSG00000068028	RASSF1	2	1	TRUE
rs34691305	A	G	A	G	-0.243838	0.0051	0.0326491	0.03552	FALSE	FALSE	FALSE	finn-b-H8_TINNITUS	3	50015625	0.0668	NA	0.9386	Tinnitus || id:finn-b-H8_TINNITUS	Tinnitus	Tinnitus || ||	TRUE	igd	NA	NA	NA	NA	NA	NA	NA	0.0334272	50015625	3	2.99089e-13	28215	eqtl-a-ENSG00000068028	TRUE	reported	igd	53.2074	ENSG00000068028	RASSF1	2	1	TRUE
rs11965885	T	G	T	G	-0.345394	-0.0012	0.57734	0.5852	FALSE	FALSE	FALSE	finn-b-H8_TINNITUS	6	43693094	0.0251	NA	0.9611	Tinnitus || id:finn-b-H8_TINNITUS	Tinnitus	Tinnitus || ||	TRUE	igd	NA	NA	NA	NA	NA	NA	NA	0.0116925	43693094	6	8.93305e-192	31141	eqtl-a-ENSG00000112715	TRUE	reported	igd	872.543	ENSG00000112715	VEGFA	2	1	TRUE
rs1214752	T	C	T	C	0.082111	0.0081	0.503908	0.5591	FALSE	FALSE	FALSE	finn-b-H8_TINNITUS	6	43396325	0.0248	NA	0.7446	Tinnitus || id:finn-b-H8_TINNITUS	Tinnitus	Tinnitus || ||	TRUE	igd	NA	NA	NA	NA	NA	NA	NA	0.0118838	43396325	6	4.86743e-12	31086	eqtl-a-ENSG00000112715	TRUE	reported	igd	47.738	ENSG00000112715	VEGFA	2	1	TRUE
rs78807370	A	G	A	G	0.0973923	0.0273	0.149444	0.1371	FALSE	FALSE	FALSE	finn-b-H8_TINNITUS	6	43761091	0.0359	NA	0.4468	Tinnitus || id:finn-b-H8_TINNITUS	Tinnitus	Tinnitus || ||	TRUE	igd	NA	NA	NA	NA	NA	NA	NA	0.0166736	43761091	6	5.18884e-09	26518	eqtl-a-ENSG00000112715	TRUE	reported	igd	34.116	ENSG00000112715	VEGFA	2	1	TRUE
rs12974711	C	T	C	T	0.137502	-0.0493	0.0629954	0.05136	FALSE	FALSE	FALSE	finn-b-H8_TINNITUS	19	11297289	0.0557	NA	0.3762	Tinnitus || id:finn-b-H8_TINNITUS	Tinnitus	Tinnitus || ||	TRUE	igd	TRUE	rs12974711	rs12982466	C	T	T	C	0.02447	11297258	19	1.9207e-08	31569	eqtl-a-ENSG00000171552	TRUE	reported	igd	31.5735	ENSG00000171552	BCL2L1	2	1	TRUE
rs1668871	C	T	C	T	0.0800774	0.0628	0.380783	0.427	FALSE	FALSE	FALSE	finn-b-H8_TINNITUS	1	205237137	0.0249	NA	0.0115199	Tinnitus || id:finn-b-H8_TINNITUS	Tinnitus	Tinnitus || ||	TRUE	igd	NA	NA	NA	NA	NA	NA	NA	0.0122385	205237137	1	6.02976e-11	31684	eqtl-a-ENSG00000171552	TRUE	reported	igd	42.8091	ENSG00000171552	BCL2L1	2	1	TRUE
rs17803780	C	T	C	T	-0.0822897	-0.0367	0.207033	0.2175	FALSE	FALSE	FALSE	finn-b-H8_TINNITUS	9	4849647	0.0297	NA	0.2162	Tinnitus || id:finn-b-H8_TINNITUS	Tinnitus	Tinnitus || ||	TRUE	igd	NA	NA	NA	NA	NA	NA	NA	0.0146728	4849647	9	2.04211e-08	31569	eqtl-a-ENSG00000171552	TRUE	reported	igd	31.4512	ENSG00000171552	BCL2L1	2	1	TRUE
rs6088962	T	C	T	C	-0.105428	-0.0025	0.212193	0.3082	FALSE	FALSE	FALSE	finn-b-H8_TINNITUS	20	30268184	0.0266	NA	0.9242	Tinnitus || id:finn-b-H8_TINNITUS	Tinnitus	Tinnitus || ||	TRUE	igd	NA	NA	NA	NA	NA	NA	NA	0.0145298	30268184	20	3.98749e-13	28801	eqtl-a-ENSG00000171552	TRUE	reported	igd	52.6457	ENSG00000171552	BCL2L1	2	1	TRUE
rs6592965	A	G	A	G	0.141728	-0.0336	0.449532	0.3206	FALSE	FALSE	FALSE	finn-b-H8_TINNITUS	7	50427982	0.0264	NA	0.2043	Tinnitus || id:finn-b-H8_TINNITUS	Tinnitus	Tinnitus || ||	TRUE	igd	NA	NA	NA	NA	NA	NA	NA	0.011905	50427982	7	1.11738e-32	31684	eqtl-a-ENSG00000171552	TRUE	reported	igd	141.718	ENSG00000171552	BCL2L1	2	1	TRUE
rs8073060	A	T	A	T	0.104252	-0.0136	0.305723	0.2429	FALSE	TRUE	FALSE	finn-b-H8_TINNITUS	17	33875262	0.0287	NA	0.6343	Tinnitus || id:finn-b-H8_TINNITUS	Tinnitus	Tinnitus || ||	TRUE	igd	NA	NA	NA	NA	NA	NA	NA	0.0128887	33875262	17	6.04505e-16	31185	eqtl-a-ENSG00000171552	TRUE	reported	igd	65.4218	ENSG00000171552	BCL2L1	2	1	TRUE
rs1354034	C	T	C	T	0.28985	-0.0101	0.618137	0.7066	FALSE	FALSE	FALSE	finn-b-H8_TINNITUS	3	56849749	0.0271	NA	0.708699	Tinnitus || id:finn-b-H8_TINNITUS	Tinnitus	Tinnitus || ||	TRUE	igd	NA	NA	NA	NA	NA	NA	NA	0.012005	56849749	3	8.59014e-129	31684	eqtl-a-ENSG00000108576	TRUE	reported	igd	582.901	ENSG00000108576	SLC6A4	2	1	TRUE
rs505404	G	T	G	T	0.14655	0.0136	0.222031	0.2812	FALSE	FALSE	FALSE	finn-b-H8_TINNITUS	11	243268	0.0274	NA	0.619901	Tinnitus || id:finn-b-H8_TINNITUS	Tinnitus	Tinnitus || ||	TRUE	igd	NA	NA	NA	NA	NA	NA	NA	0.0142672	243268	11	9.44278e-25	31569	eqtl-a-ENSG00000108576	TRUE	reported	igd	105.503	ENSG00000108576	SLC6A4	2	1	TRUE
rs142084355	T	C	T	C	1.00795	0.1524	0.0446606	0.03323	FALSE	FALSE	FALSE	finn-b-H8_TINNITUS	16	24039661	0.0684	NA	0.0259203	Tinnitus || id:finn-b-H8_TINNITUS	Tinnitus	Tinnitus || ||	TRUE	igd	NA	NA	NA	NA	NA	NA	NA	0.0275367	24039661	16	1e-200	31239	eqtl-a-ENSG00000166501	TRUE	reported	igd	1339.76	ENSG00000166501	PRKCB	2	1	TRUE
rs17808510	G	A	G	A	0.390045	0.0346	0.128216	0.1414	FALSE	FALSE	FALSE	finn-b-H8_TINNITUS	16	23821996	0.0354	NA	0.3288	Tinnitus || id:finn-b-H8_TINNITUS	Tinnitus	Tinnitus || ||	TRUE	igd	NA	NA	NA	NA	NA	NA	NA	0.0174967	23821996	16	4.37522e-110	31351	eqtl-a-ENSG00000166501	TRUE	reported	igd	496.923	ENSG00000166501	PRKCB	2	1	TRUE
rs194810	A	G	A	G	-0.445545	0.0012	0.425909	0.4056	FALSE	FALSE	FALSE	finn-b-H8_TINNITUS	16	23804887	0.025	NA	0.9622	Tinnitus || id:finn-b-H8_TINNITUS	Tinnitus	Tinnitus || ||	TRUE	igd	NA	NA	NA	NA	NA	NA	NA	0.0114372	23804887	16	1e-200	31684	eqtl-a-ENSG00000166501	TRUE	reported	igd	1517.46	ENSG00000166501	PRKCB	2	1	TRUE
rs9927764	T	G	T	G	0.148907	0.0321	0.116465	0.1481	FALSE	FALSE	FALSE	finn-b-H8_TINNITUS	16	23602164	0.0345	NA	0.3523	Tinnitus || id:finn-b-H8_TINNITUS	Tinnitus	Tinnitus || ||	TRUE	igd	NA	NA	NA	NA	NA	NA	NA	0.0185115	23602164	16	8.70964e-16	31568	eqtl-a-ENSG00000166501	TRUE	reported	igd	64.7023	ENSG00000166501	PRKCB	2	1	TRUE
rs149007767	T	C	T	C	0.0947565	-0.0359	0.149708	0.2064	FALSE	FALSE	FALSE	finn-b-H8_TINNITUS	7	50370254	0.0308	NA	0.2444	Tinnitus || id:finn-b-H8_TINNITUS	Tinnitus	Tinnitus || ||	TRUE	igd	NA	NA	NA	NA	NA	NA	NA	0.0166625	50370254	7	1.2959e-08	30077	eqtl-a-ENSG00000132155	TRUE	reported	igd	32.3377	ENSG00000132155	RAF1	2	1	TRUE
rs4684871	A	G	A	G	-0.227698	-0.0155	0.611522	0.5786	FALSE	FALSE	FALSE	finn-b-H8_TINNITUS	3	12697498	0.0249	NA	0.5345	Tinnitus || id:finn-b-H8_TINNITUS	Tinnitus	Tinnitus || ||	TRUE	igd	NA	NA	NA	NA	NA	NA	NA	0.0120598	12697498	3	1.64702e-79	31684	eqtl-a-ENSG00000132155	TRUE	reported	igd	356.46	ENSG00000132155	RAF1	2	1	TRUE
rs149007767	T	C	T	C	-0.285181	-0.0359	0.149708	0.2064	FALSE	FALSE	FALSE	finn-b-H8_TINNITUS	7	50370254	0.0308	NA	0.2444	Tinnitus || id:finn-b-H8_TINNITUS	Tinnitus	Tinnitus || ||	TRUE	igd	NA	NA	NA	NA	NA	NA	NA	0.016508	50370254	7	7.20775e-67	30077	eqtl-a-ENSG00000178726	TRUE	reported	igd	298.417	ENSG00000178726	THBD	2	1	TRUE
rs56330463	C	T	C	T	-0.110458	0.0244	0.582097	0.6265	FALSE	FALSE	FALSE	finn-b-H8_TINNITUS	5	148200011	0.0255	NA	0.3371	Tinnitus || id:finn-b-H8_TINNITUS	Tinnitus	Tinnitus || ||	TRUE	igd	NA	NA	NA	NA	NA	NA	NA	0.0120314	148200011	5	4.28746e-20	31569	eqtl-a-ENSG00000178726	TRUE	reported	igd	84.2819	ENSG00000178726	THBD	2	1	TRUE
rs6893300	A	C	A	C	-0.0970034	0.0426	0.297362	0.3407	FALSE	FALSE	FALSE	finn-b-H8_TINNITUS	5	179135815	0.0259	NA	0.1003	Tinnitus || id:finn-b-H8_TINNITUS	Tinnitus	Tinnitus || ||	TRUE	igd	NA	NA	NA	NA	NA	NA	NA	0.0129951	179135815	5	8.35603e-14	31684	eqtl-a-ENSG00000178726	TRUE	reported	igd	55.7169	ENSG00000178726	THBD	2	1	TRUE
rs844813	T	C	T	C	0.80327	-0.0011	0.898512	0.8334	FALSE	FALSE	FALSE	finn-b-H8_TINNITUS	20	23078996	0.0331	NA	0.9727	Tinnitus || id:finn-b-H8_TINNITUS	Tinnitus	Tinnitus || ||	TRUE	igd	NA	NA	NA	NA	NA	NA	NA	0.0185135	23078996	20	1e-200	31684	eqtl-a-ENSG00000178726	TRUE	reported	igd	1882.43	ENSG00000178726	THBD	2	1	TRUE
rs149110519	T	C	T	C	-0.176312	0.0952	0.0526158	0.02695	FALSE	FALSE	FALSE	finn-b-H8_TINNITUS	6	144385777	0.0777	NA	0.2202	Tinnitus || id:finn-b-H8_TINNITUS	Tinnitus	Tinnitus || ||	TRUE	igd	NA	NA	NA	NA	NA	NA	NA	0.0266164	144385777	6	3.48658e-11	20660	eqtl-a-ENSG00000135766	TRUE	reported	igd	43.8756	ENSG00000135766	EGLN1	2	1	TRUE
rs56330463	C	T	C	T	0.127132	0.0244	0.582097	0.6265	FALSE	FALSE	FALSE	finn-b-H8_TINNITUS	5	148200011	0.0255	NA	0.3371	Tinnitus || id:finn-b-H8_TINNITUS	Tinnitus	Tinnitus || ||	TRUE	igd	NA	NA	NA	NA	NA	NA	NA	0.0120197	148200011	5	3.80978e-26	26494	eqtl-a-ENSG00000135766	TRUE	reported	igd	111.864	ENSG00000135766	EGLN1	2	1	TRUE
rs74143867	C	T	C	T	-0.458743	-0.0658	0.101782	0.03671	FALSE	FALSE	FALSE	finn-b-H8_TINNITUS	1	231551332	0.0663	NA	0.3212	Tinnitus || id:finn-b-H8_TINNITUS	Tinnitus	Tinnitus || ||	TRUE	igd	NA	NA	NA	NA	NA	NA	NA	0.0193018	231551332	1	7.36207e-125	26493	eqtl-a-ENSG00000135766	TRUE	reported	igd	564.821	ENSG00000135766	EGLN1	2	1	TRUE
rs1518111	C	T	C	T	0.293426	-0.0268	0.771633	0.8038	FALSE	FALSE	FALSE	finn-b-H8_TINNITUS	1	206944645	0.0309	NA	0.3867	Tinnitus || id:finn-b-H8_TINNITUS	Tinnitus	Tinnitus || ||	TRUE	igd	NA	NA	NA	NA	NA	NA	NA	0.0139615	206944645	1	4.60469e-98	31256	eqtl-a-ENSG00000136634	TRUE	reported	igd	441.677	ENSG00000136634	IL10	2	1	TRUE
rs16988435	T	C	T	C	0.217156	0.0203	0.0549251	0.08202	FALSE	FALSE	FALSE	finn-b-H8_TINNITUS	21	33063696	0.0449	NA	0.6517	Tinnitus || id:finn-b-H8_TINNITUS	Tinnitus	Tinnitus || ||	TRUE	igd	TRUE	rs16988435	rs17660834	T	C	G	A	0.0260592	33058571	21	7.86865e-17	14263	eqtl-a-ENSG00000142168	TRUE	reported	igd	69.4321	ENSG00000142168	SOD1	2	1	TRUE
rs17622378	G	A	G	A	0.102136	-0.0329	0.378576	0.3178	FALSE	FALSE	FALSE	finn-b-H8_TINNITUS	5	131778452	0.0264	NA	0.2128	Tinnitus || id:finn-b-H8_TINNITUS	Tinnitus	Tinnitus || ||	TRUE	igd	NA	NA	NA	NA	NA	NA	NA	0.0122407	131778452	5	7.19449e-17	31569	eqtl-a-ENSG00000115415	TRUE	reported	igd	69.6174	ENSG00000115415	STAT1	2	1	TRUE
rs4788084	T	C	T	C	-0.158507	0.0757	0.419635	0.4784	FALSE	FALSE	FALSE	finn-b-H8_TINNITUS	16	28539848	0.0246	NA	0.002066	Tinnitus || id:finn-b-H8_TINNITUS	Tinnitus	Tinnitus || ||	TRUE	igd	NA	NA	NA	NA	NA	NA	NA	0.0119863	28539848	16	6.36063e-40	31300	eqtl-a-ENSG00000115415	TRUE	reported	igd	174.863	ENSG00000115415	STAT1	2	1	TRUE
rs653178	T	C	T	C	-0.20051	-0.0256	0.539991	0.5842	FALSE	FALSE	FALSE	finn-b-H8_TINNITUS	12	112007756	0.0249	NA	0.3049	Tinnitus || id:finn-b-H8_TINNITUS	Tinnitus	Tinnitus || ||	TRUE	igd	NA	NA	NA	NA	NA	NA	NA	0.0118219	112007756	12	1.59588e-64	28418	eqtl-a-ENSG00000115415	TRUE	reported	igd	287.652	ENSG00000115415	STAT1	2	1	TRUE
rs6708413	A	G	A	G	-0.0893234	-0.051	0.747905	0.8087	FALSE	FALSE	FALSE	finn-b-H8_TINNITUS	2	103063369	0.0313	NA	0.103	Tinnitus || id:finn-b-H8_TINNITUS	Tinnitus	Tinnitus || ||	TRUE	igd	NA	NA	NA	NA	NA	NA	NA	0.0136863	103063369	2	6.73752e-11	31569	eqtl-a-ENSG00000115415	TRUE	reported	igd	42.5923	ENSG00000115415	STAT1	2	1	TRUE
rs6745710	G	C	G	C	-0.0997974	-0.0078	0.293164	0.2882	FALSE	TRUE	FALSE	finn-b-H8_TINNITUS	2	191878654	0.0271	NA	0.772499	Tinnitus || id:finn-b-H8_TINNITUS	Tinnitus	Tinnitus || ||	TRUE	igd	NA	NA	NA	NA	NA	NA	NA	0.0130476	191878654	2	2.02862e-14	31567	eqtl-a-ENSG00000115415	TRUE	reported	igd	58.4992	ENSG00000115415	STAT1	2	1	TRUE
rs74809942	C	T	C	T	0.137538	0.0425	0.0755759	0.03762	FALSE	FALSE	FALSE	finn-b-H8_TINNITUS	2	191749705	0.0646	NA	0.5107	Tinnitus || id:finn-b-H8_TINNITUS	Tinnitus	Tinnitus || ||	TRUE	igd	NA	NA	NA	NA	NA	NA	NA	0.0224876	191749705	2	9.58319e-10	31684	eqtl-a-ENSG00000115415	TRUE	reported	igd	37.4052	ENSG00000115415	STAT1	2	1	TRUE
rs76830965	A	C	A	C	0.112869	0.0471	0.111855	0.08384	FALSE	FALSE	FALSE	finn-b-H8_TINNITUS	3	159637678	0.0445	NA	0.2892	Tinnitus || id:finn-b-H8_TINNITUS	Tinnitus	Tinnitus || ||	TRUE	igd	NA	NA	NA	NA	NA	NA	NA	0.0188593	159637678	3	2.16661e-09	30348	eqtl-a-ENSG00000115415	TRUE	reported	igd	35.8154	ENSG00000115415	STAT1	2	1	TRUE
rs9264638	A	G	A	G	0.0828161	0.0381	0.677162	0.7071	FALSE	FALSE	FALSE	finn-b-H8_TINNITUS	6	31240180	0.0289	NA	0.1869	Tinnitus || id:finn-b-H8_TINNITUS	Tinnitus	Tinnitus || ||	TRUE	igd	TRUE	rs9264638	rs2524093	G	A	A	C	0.0127102	31238318	6	7.23103e-11	30872	eqtl-a-ENSG00000115415	TRUE	reported	igd	42.4519	ENSG00000115415	STAT1	2	1	TRUE
rs9860547	A	G	A	G	0.0754816	-0.0346	0.427245	0.3834	FALSE	FALSE	FALSE	finn-b-H8_TINNITUS	3	188128979	0.0253	NA	0.1713	Tinnitus || id:finn-b-H8_TINNITUS	Tinnitus	Tinnitus || ||	TRUE	igd	NA	NA	NA	NA	NA	NA	NA	0.0120148	188128979	3	3.33388e-10	31569	eqtl-a-ENSG00000115415	TRUE	reported	igd	39.4659	ENSG00000115415	STAT1	2	1	TRUE
rs1960217	T	C	T	C	0.248607	0.0453	0.64451	0.7268	FALSE	FALSE	FALSE	finn-b-H8_TINNITUS	11	69389000	0.0278	NA	0.1038	Tinnitus || id:finn-b-H8_TINNITUS	Tinnitus	Tinnitus || ||	TRUE	igd	TRUE	rs1960217	rs11602223	C	T	C	T	0.0122568	69383728	11	1.80219e-91	25974	eqtl-a-ENSG00000110092	TRUE	reported	igd	411.376	ENSG00000110092	CCND1	2	1	TRUE
rs67250450	C	T	C	T	0.134576	0.0397	0.24079	0.1808	FALSE	FALSE	FALSE	finn-b-H8_TINNITUS	7	28174986	0.0319	NA	0.2134	Tinnitus || id:finn-b-H8_TINNITUS	Tinnitus	Tinnitus || ||	TRUE	igd	NA	NA	NA	NA	NA	NA	NA	0.013874	28174986	7	3.02065e-22	31569	eqtl-a-ENSG00000110092	TRUE	reported	igd	94.0815	ENSG00000110092	CCND1	2	1	TRUE
rs1997276	T	A	T	A	0.137029	0.0484	0.178886	0.1386	FALSE	TRUE	FALSE	finn-b-H8_TINNITUS	7	115978317	0.0358	NA	0.1763	Tinnitus || id:finn-b-H8_TINNITUS	Tinnitus	Tinnitus || ||	TRUE	igd	NA	NA	NA	NA	NA	NA	NA	0.0154865	115978317	7	8.89406e-19	31350	eqtl-a-ENSG00000105974	TRUE	reported	igd	78.2872	ENSG00000105974	CAV1	2	1	TRUE
rs212093	G	A	G	A	-0.18632	-0.0012	0.441148	0.4353	FALSE	FALSE	FALSE	finn-b-H8_TINNITUS	16	16237754	0.0248	NA	0.9599	Tinnitus || id:finn-b-H8_TINNITUS	Tinnitus	Tinnitus || ||	TRUE	igd	NA	NA	NA	NA	NA	NA	NA	0.0118838	16237754	16	2.11885e-55	31684	eqtl-a-ENSG00000103222	TRUE	reported	igd	245.799	ENSG00000103222	ABCC1	2	1	TRUE
rs35614	C	T	C	T	-0.122847	-0.0591	0.823835	0.8492	FALSE	FALSE	FALSE	finn-b-H8_TINNITUS	16	16164100	0.0343	NA	0.0855008	Tinnitus || id:finn-b-H8_TINNITUS	Tinnitus	Tinnitus || ||	TRUE	igd	NA	NA	NA	NA	NA	NA	NA	0.0155887	16164100	16	3.26362e-15	31675	eqtl-a-ENSG00000103222	TRUE	reported	igd	62.0986	ENSG00000103222	ABCC1	2	1	TRUE
rs45512591	C	T	C	T	-0.153985	0.0114	0.263727	0.2814	FALSE	FALSE	FALSE	finn-b-H8_TINNITUS	16	16147264	0.0272	NA	0.6747	Tinnitus || id:finn-b-H8_TINNITUS	Tinnitus	Tinnitus || ||	TRUE	igd	NA	NA	NA	NA	NA	NA	NA	0.0134443	16147264	16	2.2558e-30	31684	eqtl-a-ENSG00000103222	TRUE	reported	igd	131.176	ENSG00000103222	ABCC1	2	1	TRUE
rs504348	G	C	G	C	0.394085	-0.0071	0.834932	0.8377	FALSE	TRUE	FALSE	finn-b-H8_TINNITUS	16	16043174	0.0336	NA	0.8323	Tinnitus || id:finn-b-H8_TINNITUS	Tinnitus	Tinnitus || ||	TRUE	igd	NA	NA	NA	NA	NA	NA	NA	0.0156851	16043174	16	2.66686e-139	29783	eqtl-a-ENSG00000103222	TRUE	reported	igd	631.213	ENSG00000103222	ABCC1	2	1	TRUE
rs2785080	C	G	C	G	-0.0925437	-0.0205	0.766259	0.783	FALSE	TRUE	FALSE	finn-b-H8_TINNITUS	10	89788889	0.0298	NA	0.4921	Tinnitus || id:finn-b-H8_TINNITUS	Tinnitus	Tinnitus || ||	TRUE	igd	NA	NA	NA	NA	NA	NA	NA	0.0140418	89788889	10	4.38632e-11	9187	eqtl-a-ENSG00000171862	TRUE	reported	igd	43.4264	ENSG00000171862	PTEN	2	1	TRUE
rs35850753	T	C	T	C	-0.356015	-0.0354	0.0253475	0.02679	FALSE	FALSE	FALSE	finn-b-H8_TINNITUS	17	7578671	0.0765	NA	0.643301	Tinnitus || id:finn-b-H8_TINNITUS	Tinnitus	Tinnitus || ||	TRUE	igd	NA	NA	NA	NA	NA	NA	NA	0.0377475	7578671	17	4.03924e-21	28529	eqtl-a-ENSG00000141510	TRUE	reported	igd	88.9467	ENSG00000141510	TP53	2	1	TRUE
rs42175	A	G	A	G	0.155333	0.0046	0.411363	0.3743	FALSE	FALSE	FALSE	finn-b-H8_TINNITUS	7	106488048	0.0254	NA	0.8579	Tinnitus || id:finn-b-H8_TINNITUS	Tinnitus	Tinnitus || ||	TRUE	igd	NA	NA	NA	NA	NA	NA	NA	0.0120242	106488048	7	3.55386e-38	31565	eqtl-a-ENSG00000105851	TRUE	reported	igd	166.874	ENSG00000105851	PIK3CG	2	1	TRUE
rs6817545	C	T	C	T	0.113907	-0.0191	0.604466	0.6155	FALSE	FALSE	FALSE	finn-b-H8_TINNITUS	4	148977389	0.0253	NA	0.4495	Tinnitus || id:finn-b-H8_TINNITUS	Tinnitus	Tinnitus || ||	TRUE	igd	NA	NA	NA	NA	NA	NA	NA	0.0121343	148977389	4	6.16169e-21	31348	eqtl-a-ENSG00000151623	TRUE	reported	igd	88.1137	ENSG00000151623	NR3C2	2	1	TRUE
