# Supplementary material for: Network pharmacology and bioinformatics approach to unravel the mechanism of Xiao-chai-hu-tang herbal formula in tinnitus treatment
Source: Heliyon. 2024 Sep 10;10(18):e37584. doi: 10.1016/j.heliyon.2024.e37584 (PMC11417242; doi:10.1016/j.heliyon.2024.e37584)
Supplement: Multimedia component 5 [file mmc5.xlsx]

## Sheet: RMSD
Time	Control	quercetin	kaempferol	wogonin
0	1.12e-05	9.1e-06	1.05e-05	1.07e-05
10	0.0912083	0.0971015	0.0931893	0.0887939
20	0.106608	0.0913444	0.10412	0.110049
30	0.0839912	0.0886699	0.0992446	0.0974702
40	0.121136	0.103327	0.118147	0.0934109
50	0.140238	0.0901664	0.109793	0.124212
60	0.121789	0.121104	0.123785	0.145228
70	0.156892	0.104591	0.142704	0.16884
80	0.152974	0.107381	0.117653	0.158293
90	0.178955	0.110533	0.120466	0.171544
100	0.153588	0.113077	0.136656	0.168845
110	0.180508	0.120151	0.156963	0.136649
120	0.150675	0.128741	0.203676	0.154684
130	0.156845	0.135753	0.180397	0.156064
140	0.146152	0.142749	0.175034	0.1502
150	0.145334	0.156653	0.157413	0.157046
160	0.160678	0.15424	0.176929	0.13898
170	0.185246	0.167111	0.176096	0.119893
180	0.171917	0.206018	0.178714	0.145563
190	0.140823	0.208007	0.158676	0.150486
200	0.130705	0.163377	0.162907	0.152431
210	0.15159	0.192995	0.16604	0.156397
220	0.122975	0.209217	0.144671	0.15399
230	0.124338	0.188829	0.136118	0.159447
240	0.127073	0.194771	0.107907	0.162035
250	0.138499	0.19997	0.124579	0.159581
260	0.119503	0.222954	0.131212	0.177111
270	0.10698	0.191714	0.13307	0.167861
280	0.125525	0.174982	0.159356	0.138394
290	0.116351	0.173589	0.141749	0.120493
300	0.110538	0.19081	0.143745	0.158273
310	0.114508	0.198052	0.153678	0.193314
320	0.153966	0.203717	0.154565	0.184945
330	0.131951	0.188254	0.143647	0.211863
340	0.132666	0.163653	0.142892	0.275838
350	0.130076	0.164342	0.140777	0.287948
360	0.134477	0.164687	0.162179	0.247859
370	0.172828	0.176679	0.165276	0.22085
380	0.161096	0.191566	0.156081	0.215384
390	0.144027	0.180748	0.164771	0.241163
400	0.117696	0.1935	0.152718	0.262654
410	0.141833	0.179549	0.167511	0.223836
420	0.135822	0.155829	0.161537	0.197045
430	0.162325	0.161513	0.179682	0.222498
440	0.15611	0.150972	0.189419	0.213967
450	0.146442	0.145517	0.187992	0.187322
460	0.142281	0.151823	0.218523	0.17937
470	0.122768	0.177022	0.268427	0.163704
480	0.129082	0.152237	0.21243	0.157577
490	0.138989	0.165131	0.211384	0.138406
500	0.147538	0.165147	0.181271	0.143001
510	0.147499	0.193646	0.19664	0.151938
520	0.12136	0.182909	0.186806	0.130356
530	0.141974	0.182664	0.173508	0.15504
540	0.177315	0.155118	0.148097	0.155041
550	0.196006	0.167239	0.162346	0.1481
560	0.190354	0.193696	0.190927	0.165811
570	0.175294	0.1976	0.207207	0.178904
580	0.150092	0.184558	0.191379	0.187115
590	0.138677	0.180584	0.149082	0.22151
600	0.139489	0.153549	0.148111	0.204571
610	0.152276	0.148276	0.147568	0.200605
620	0.142267	0.161789	0.162185	0.238064
630	0.137242	0.154321	0.176193	0.229573
640	0.144027	0.189813	0.174809	0.246886
650	0.159176	0.179741	0.166585	0.231791
660	0.173497	0.189894	0.185137	0.193251
670	0.182583	0.190352	0.169921	0.178963
680	0.187185	0.19014	0.173749	0.162644
690	0.176198	0.182752	0.149733	0.164457
700	0.150038	0.173872	0.147636	0.194922
710	0.136016	0.194676	0.167365	0.193439
720	0.131805	0.207787	0.172675	0.21454
730	0.188883	0.19789	0.174808	0.253887
740	0.17326	0.198816	0.174424	0.267923
750	0.166577	0.204709	0.172223	0.272939
760	0.164245	0.207931	0.186986	0.245913
770	0.178082	0.222132	0.188832	0.227005
780	0.183972	0.212453	0.192803	0.262543
790	0.18075	0.207406	0.196963	0.292793
800	0.173655	0.195939	0.211118	0.293665
810	0.178908	0.192689	0.21113	0.264383
820	0.146946	0.188841	0.175477	0.249125
830	0.160308	0.208623	0.15286	0.26895
840	0.161526	0.183621	0.176678	0.252769
850	0.160145	0.169315	0.166472	0.243146
860	0.158748	0.176543	0.154963	0.223029
870	0.173905	0.221907	0.161065	0.219437
880	0.128933	0.222305	0.171816	0.181017
890	0.149963	0.23077	0.149349	0.201916
900	0.146552	0.208896	0.137166	0.199726
910	0.138733	0.176525	0.152179	0.220597
920	0.138549	0.180307	0.168735	0.208595
930	0.159061	0.158386	0.175951	0.218456
940	0.173712	0.148512	0.182221	0.236779
950	0.156071	0.180657	0.19954	0.239047
960	0.157755	0.172433	0.17927	0.225038
970	0.139372	0.223111	0.177405	0.248136
980	0.141539	0.205895	0.186492	0.245332
990	0.143993	0.206915	0.164643	0.251881
1000	0.138766	0.224961	0.151367	0.233799
1010	0.140004	0.235283	0.187942	0.215312
1020	0.145286	0.230239	0.178464	0.206281
1030	0.166299	0.234637	0.180532	0.224618
1040	0.157531	0.252839	0.200976	0.220594
1050	0.133881	0.277183	0.186231	0.209428
1060	0.128887	0.249969	0.169652	0.2173
1070	0.14438	0.25492	0.17984	0.22433
1080	0.133376	0.256305	0.193362	0.217291
1090	0.144101	0.240206	0.209117	0.209389
1100	0.12947	0.198776	0.220985	0.207174
1110	0.132454	0.224689	0.253528	0.225455
1120	0.131498	0.209781	0.203143	0.235615
1130	0.157466	0.234698	0.193559	0.200629
1140	0.159734	0.207993	0.185502	0.206201
1150	0.192006	0.234646	0.224426	0.201851
1160	0.203821	0.220778	0.220183	0.181345
1170	0.247418	0.234638	0.199587	0.165133
1180	0.233808	0.224988	0.197906	0.167178
1190	0.217078	0.235765	0.207151	0.173288
1200	0.199747	0.262055	0.172715	0.21068
1210	0.185356	0.244651	0.163822	0.201995
1220	0.189736	0.237449	0.18814	0.165332
1230	0.168063	0.220495	0.178213	0.175999
1240	0.171848	0.175809	0.150702	0.167871
1250	0.197857	0.192916	0.158623	0.166966
1260	0.166925	0.168713	0.162815	0.166826
1270	0.14992	0.178529	0.184952	0.152637
1280	0.175536	0.191647	0.171631	0.168255
1290	0.188332	0.202079	0.169514	0.147991
1300	0.184993	0.216856	0.182676	0.136749
1310	0.185633	0.277447	0.206045	0.122792
1320	0.186489	0.280194	0.229514	0.142495
1330	0.208264	0.30008	0.231237	0.175005
1340	0.204625	0.278118	0.22525	0.175709
1350	0.168677	0.296914	0.209479	0.193521
1360	0.177175	0.297644	0.209645	0.196179
1370	0.174772	0.292165	0.18337	0.141236
1380	0.17375	0.276332	0.187271	0.140649
1390	0.181486	0.28723	0.183183	0.144296
1400	0.168272	0.297115	0.196059	0.16728
1410	0.16307	0.27532	0.187509	0.186658
1420	0.182679	0.23742	0.235046	0.171483
1430	0.194404	0.244194	0.220111	0.177221
1440	0.199691	0.293233	0.219645	0.204534
1450	0.224879	0.288766	0.227499	0.183781
1460	0.218766	0.333119	0.237038	0.191454
1470	0.210309	0.347981	0.189804	0.151399
1480	0.209453	0.373401	0.170138	0.143163
1490	0.20402	0.366325	0.169375	0.155854
1500	0.212417	0.353855	0.184375	0.190352
1510	0.214528	0.385964	0.181858	0.170625
1520	0.209394	0.371536	0.201094	0.203384
1530	0.182177	0.353195	0.175382	0.20126
1540	0.165042	0.353539	0.177632	0.186741
1550	0.162983	0.355708	0.154625	0.183095
1560	0.166272	0.311149	0.178871	0.184006
1570	0.175056	0.329162	0.192919	0.171332
1580	0.173437	0.358976	0.199162	0.166691
1590	0.181897	0.36243	0.219303	0.179427
1600	0.199897	0.375769	0.203893	0.17029
1610	0.216455	0.360013	0.211882	0.175716
1620	0.186465	0.385277	0.175256	0.193618
1630	0.197373	0.388246	0.172404	0.204488
1640	0.183369	0.374635	0.18901	0.230614
1650	0.180766	0.396176	0.173291	0.195295
1660	0.179486	0.376303	0.166168	0.221867
1670	0.163041	0.36562	0.18231	0.20497
1680	0.176659	0.329051	0.176182	0.234175
1690	0.17808	0.329466	0.176286	0.208251
1700	0.211882	0.337517	0.180864	0.230796
1710	0.220753	0.370284	0.169332	0.266843
1720	0.199911	0.351196	0.188835	0.220749
1730	0.200117	0.350187	0.191295	0.225107
1740	0.202203	0.333058	0.160211	0.245129
1750	0.187083	0.354616	0.171182	0.260847
1760	0.182418	0.351492	0.163545	0.267015
1770	0.163973	0.307208	0.15301	0.253183
1780	0.150929	0.308339	0.163915	0.239654
1790	0.153136	0.302304	0.170645	0.247373
1800	0.128489	0.334227	0.186704	0.226567
1810	0.153101	0.313875	0.178448	0.233514
1820	0.167855	0.253346	0.172451	0.237634
1830	0.186548	0.280217	0.18707	0.208726
1840	0.188341	0.263324	0.198182	0.213084
1850	0.177095	0.253838	0.205295	0.222747
1860	0.181262	0.253409	0.209467	0.211597
1870	0.175811	0.243693	0.197633	0.223796
1880	0.185624	0.253831	0.191834	0.207969
1890	0.165287	0.222227	0.168147	0.188309
1900	0.191404	0.250747	0.205222	0.177265
1910	0.173572	0.276563	0.191095	0.165063
1920	0.174614	0.259454	0.171944	0.182608
1930	0.190374	0.282284	0.158622	0.176353
1940	0.223868	0.2487	0.148858	0.176141
1950	0.234577	0.225524	0.163243	0.220797
1960	0.235923	0.229583	0.208824	0.213505
1970	0.247697	0.20141	0.193869	0.188822
1980	0.208957	0.222547	0.176198	0.192011
1990	0.189961	0.210654	0.168708	0.207449
2000	0.198263	0.194806	0.168727	0.18477
2010	0.19085	0.190869	0.173624	0.169337
2020	0.174218	0.204825	0.189408	0.192873
2030	0.178668	0.207228	0.192446	0.20519
2040	0.159	0.19773	0.202279	0.172342
2050	0.165836	0.161164	0.181009	0.173679
2060	0.190924	0.173161	0.169455	0.194629
2070	0.241573	0.185433	0.14756	0.200856
2080	0.247837	0.178948	0.170818	0.206848
2090	0.246153	0.159162	0.175256	0.21544
2100	0.251618	0.149232	0.177102	0.216313
2110	0.239859	0.157436	0.151057	0.209341
2120	0.229182	0.16658	0.17049	0.220407
2130	0.254287	0.177157	0.17287	0.262474
2140	0.250516	0.180474	0.130744	0.274683
2150	0.245679	0.180489	0.144607	0.270377
2160	0.241218	0.163344	0.154334	0.252734
2170	0.239142	0.149707	0.151676	0.238281
2180	0.232246	0.177988	0.165597	0.235262
2190	0.22772	0.179618	0.162584	0.28727
2200	0.259563	0.169432	0.18749	0.291456
2210	0.231246	0.182339	0.182971	0.264468
2220	0.216614	0.181724	0.178566	0.25302
2230	0.204334	0.177244	0.182864	0.223963
2240	0.202061	0.192265	0.199682	0.227886
2250	0.224706	0.202145	0.172175	0.238042
2260	0.210782	0.192626	0.190986	0.248042
2270	0.235436	0.204444	0.197315	0.223062
2280	0.188671	0.208515	0.204073	0.22967
2290	0.171196	0.20433	0.158579	0.23436
2300	0.163442	0.187615	0.159247	0.25297
2310	0.168024	0.194258	0.148853	0.249999
2320	0.172546	0.212696	0.155682	0.250632
2330	0.156034	0.201179	0.154534	0.25499
2340	0.142926	0.181912	0.156869	0.247928
2350	0.158646	0.150053	0.165775	0.258514
2360	0.159383	0.163366	0.137228	0.268587
2370	0.161833	0.184653	0.161819	0.24965
2380	0.161604	0.189365	0.151614	0.25613
2390	0.199555	0.182823	0.170507	0.272031
2400	0.228655	0.214088	0.18773	0.254198
2410	0.23063	0.223629	0.186903	0.272236
2420	0.247482	0.238038	0.201955	0.242165
2430	0.262592	0.21271	0.203531	0.243134
2440	0.248895	0.223934	0.211645	0.244704
2450	0.28012	0.202503	0.192198	0.246829
2460	0.289396	0.190017	0.180989	0.208958
2470	0.25932	0.217396	0.160859	0.219475
2480	0.231843	0.219405	0.1542	0.199853
2490	0.241407	0.206341	0.158165	0.193164
2500	0.247743	0.202145	0.152755	0.206459
2510	0.21456	0.198192	0.165265	0.219249
2520	0.206524	0.218568	0.166774	0.21865
2530	0.206085	0.190053	0.188618	0.226158
2540	0.216166	0.208114	0.153736	0.239228
2550	0.217483	0.215692	0.156874	0.24911
2560	0.244348	0.205992	0.164024	0.26561
2570	0.241597	0.207131	0.15337	0.281301
2580	0.238653	0.242629	0.127096	0.274692
2590	0.234319	0.206742	0.159633	0.251391
2600	0.235691	0.220373	0.163821	0.262769
2610	0.233772	0.225082	0.180761	0.252309
2620	0.245276	0.214118	0.189527	0.239537
2630	0.230714	0.227983	0.178612	0.271574
2640	0.205783	0.253868	0.187326	0.259807
2650	0.189989	0.220548	0.160702	0.216496
2660	0.204389	0.22672	0.176095	0.19721
2670	0.177862	0.234537	0.195267	0.195775
2680	0.220192	0.222309	0.188848	0.199414
2690	0.222581	0.188369	0.18072	0.191394
2700	0.209824	0.203359	0.168509	0.190668
2710	0.200868	0.162667	0.174254	0.217532
2720	0.224732	0.172082	0.175393	0.214835
2730	0.253251	0.172611	0.178484	0.226354
2740	0.271764	0.208867	0.155135	0.216483
2750	0.277097	0.187577	0.172989	0.216696
2760	0.276842	0.202676	0.169694	0.218213
2770	0.281574	0.206201	0.13323	0.192758
2780	0.24498	0.212183	0.148798	0.209142
2790	0.262076	0.234861	0.160911	0.193297
2800	0.218165	0.226947	0.144601	0.172466
2810	0.266973	0.224697	0.118291	0.168918
2820	0.268948	0.250488	0.130673	0.154188
2830	0.282068	0.24081	0.130663	0.174339
2840	0.280568	0.209257	0.12586	0.190732
2850	0.298213	0.227363	0.15944	0.209697
2860	0.295657	0.219738	0.197603	0.189137
2870	0.30195	0.218346	0.182642	0.199053
2880	0.284069	0.241443	0.180456	0.205072
2890	0.295937	0.220204	0.172128	0.202933
2900	0.294768	0.210307	0.177872	0.214923
2910	0.299377	0.191192	0.178896	0.188034
2920	0.29175	0.228451	0.166218	0.197678
2930	0.292267	0.224783	0.167363	0.192275
2940	0.303295	0.226317	0.17819	0.163222
2950	0.298054	0.207529	0.17418	0.175036
2960	0.263856	0.227305	0.167587	0.197836
2970	0.285306	0.258513	0.157872	0.20331
2980	0.241702	0.276493	0.11892	0.190532
2990	0.262476	0.289868	0.116973	0.191228
3000	0.252162	0.259218	0.109668	0.206634
3010	0.235857	0.234381	0.13363	0.184782
3020	0.245419	0.213671	0.13469	0.182775
3030	0.25372	0.202251	0.130572	0.184434
3040	0.260182	0.226215	0.141742	0.168261
3050	0.277276	0.213428	0.132298	0.15651
3060	0.245003	0.210989	0.110881	0.147925
3070	0.2794	0.209185	0.125541	0.139902
3080	0.293254	0.21108	0.11582	0.117681
3090	0.28798	0.220935	0.110236	0.165228
3100	0.258273	0.182732	0.12792	0.160813
3110	0.275568	0.182652	0.123427	0.152851
3120	0.286174	0.20304	0.127572	0.166034
3130	0.296927	0.216272	0.09721	0.159174
3140	0.257045	0.234079	0.106417	0.165816
3150	0.233893	0.269663	0.0921962	0.148811
3160	0.2539	0.255289	0.107079	0.140129
3170	0.248304	0.259743	0.0979769	0.134921
3180	0.257361	0.252821	0.132664	0.135114
3190	0.234966	0.265029	0.137303	0.145584
3200	0.251696	0.223047	0.14619	0.148496
3210	0.267246	0.195248	0.170583	0.143348
3220	0.235927	0.205318	0.160498	0.127386
3230	0.25583	0.1851	0.16293	0.12471
3240	0.291213	0.178636	0.152492	0.13641
3250	0.26473	0.188072	0.171308	0.127126
3260	0.248505	0.20725	0.16978	0.119344
3270	0.277363	0.209394	0.168495	0.126426
3280	0.29399	0.174679	0.166456	0.128037
3290	0.292295	0.193365	0.166409	0.112829
3300	0.296498	0.18637	0.162893	0.136075
3310	0.287109	0.209547	0.171408	0.125164
3320	0.261401	0.185244	0.142555	0.132154
3330	0.241166	0.162464	0.127914	0.165322
3340	0.267641	0.135728	0.142235	0.17689
3350	0.261208	0.153002	0.145005	0.188527
3360	0.251447	0.151716	0.163878	0.201724
3370	0.246594	0.163966	0.180639	0.205185
3380	0.234501	0.168364	0.20482	0.242199
3390	0.243369	0.166295	0.165581	0.283553
3400	0.260228	0.165177	0.161515	0.281504
3410	0.249354	0.156497	0.159527	0.269713
3420	0.276098	0.150121	0.173518	0.245954
3430	0.251071	0.208105	0.177106	0.217941
3440	0.229318	0.245897	0.175264	0.264471
3450	0.236543	0.217214	0.177125	0.255234
3460	0.238929	0.246538	0.195326	0.249665
3470	0.269028	0.260632	0.185856	0.221214
3480	0.256367	0.245789	0.197705	0.203133
3490	0.243062	0.244034	0.170355	0.206035
3500	0.241524	0.20909	0.16828	0.211146
3510	0.25317	0.230049	0.150495	0.200826
3520	0.255734	0.248884	0.159635	0.20085
3530	0.249996	0.253321	0.168364	0.234028
3540	0.238405	0.252352	0.16156	0.229231
3550	0.23374	0.244612	0.174063	0.208396
3560	0.222329	0.223476	0.159423	0.200271
3570	0.22713	0.235728	0.154266	0.158814
3580	0.218748	0.207414	0.15585	0.161386
3590	0.217671	0.179551	0.169615	0.126691
3600	0.204322	0.174147	0.190059	0.149915
3610	0.202864	0.158359	0.188798	0.132562
3620	0.203507	0.176915	0.214146	0.130097
3630	0.219873	0.158422	0.212888	0.121481
3640	0.210997	0.144398	0.182474	0.146806
3650	0.230412	0.145556	0.172573	0.147745
3660	0.255366	0.164963	0.180178	0.140785
3670	0.271528	0.172494	0.168727	0.148053
3680	0.258269	0.164601	0.175936	0.155031
3690	0.228673	0.196452	0.191102	0.134653
3700	0.212592	0.186196	0.200093	0.136344
3710	0.19494	0.15228	0.197206	0.165164
3720	0.174913	0.15816	0.189108	0.17964
3730	0.194923	0.154796	0.180566	0.186268
3740	0.192605	0.16501	0.175153	0.200009
3750	0.224759	0.177398	0.169628	0.206446
3760	0.266985	0.187927	0.185547	0.218767
3770	0.244256	0.210352	0.191981	0.215238
3780	0.249664	0.221155	0.17083	0.212344
3790	0.23447	0.20688	0.157253	0.186501
3800	0.228318	0.200755	0.141323	0.144717
3810	0.227146	0.165322	0.151695	0.134587
3820	0.245517	0.172518	0.175066	0.138137
3830	0.263879	0.19014	0.163977	0.144103
3840	0.276265	0.207707	0.15539	0.156535
3850	0.277539	0.20944	0.124629	0.175683
3860	0.283661	0.215584	0.137781	0.127051
3870	0.263784	0.246975	0.113348	0.103858
3880	0.222953	0.277684	0.154041	0.127325
3890	0.2424	0.29188	0.143923	0.119586
3900	0.25395	0.285109	0.1361	0.127793
3910	0.238659	0.276454	0.155025	0.129574
3920	0.269461	0.2798	0.152835	0.161438
3930	0.256438	0.284055	0.151818	0.155563
3940	0.21806	0.260362	0.15473	0.172955
3950	0.226012	0.242642	0.148014	0.181871
3960	0.220606	0.249019	0.164575	0.186706
3970	0.223714	0.267332	0.169278	0.188779
3980	0.218515	0.255027	0.165495	0.205256
3990	0.213589	0.270134	0.168942	0.22682
4000	0.178841	0.280247	0.18827	0.211343
4010	0.200116	0.25478	0.176372	0.204771
4020	0.224627	0.242117	0.158946	0.175758
4030	0.194844	0.233925	0.125884	0.177967
4040	0.168979	0.243641	0.138995	0.168478
4050	0.189941	0.246707	0.126624	0.166553
4060	0.209811	0.260584	0.159073	0.144395
4070	0.214832	0.245036	0.189382	0.164809
4080	0.201725	0.23718	0.184736	0.193228
4090	0.219302	0.234583	0.157921	0.174098
4100	0.23637	0.239938	0.182616	0.160914
4110	0.253877	0.234397	0.164896	0.175244
4120	0.249787	0.241108	0.17448	0.193459
4130	0.239034	0.214874	0.167023	0.178547
4140	0.231746	0.211959	0.152181	0.183805
4150	0.238235	0.194743	0.155034	0.174813
4160	0.264385	0.210711	0.145507	0.16834
4170	0.268988	0.236051	0.188165	0.181869
4180	0.239233	0.274928	0.171376	0.176276
4190	0.227441	0.272578	0.169733	0.183559
4200	0.262165	0.254815	0.159577	0.169116
4210	0.226389	0.240952	0.169345	0.17251
4220	0.226258	0.258207	0.167399	0.203581
4230	0.236548	0.234688	0.159891	0.194131
4240	0.230785	0.232143	0.168309	0.18911
4250	0.235076	0.250835	0.173298	0.197865
4260	0.230389	0.245805	0.19405	0.181363
4270	0.236813	0.216631	0.190225	0.221296
4280	0.263576	0.203013	0.183118	0.219925
4290	0.291089	0.194083	0.22452	0.198523
4300	0.295949	0.189073	0.192054	0.191428
4310	0.302424	0.227158	0.174775	0.229765
4320	0.246529	0.220531	0.186604	0.209634
4330	0.281203	0.227875	0.180363	0.20639
4340	0.261971	0.257703	0.197144	0.19526
4350	0.250683	0.236371	0.194814	0.204718
4360	0.263771	0.20213	0.189875	0.212258
4370	0.261589	0.20715	0.197831	0.230339
4380	0.225585	0.188678	0.20308	0.216951
4390	0.267287	0.192636	0.208555	0.202219
4400	0.26434	0.172667	0.183047	0.204821
4410	0.237249	0.165492	0.182601	0.171199
4420	0.266124	0.177949	0.170057	0.178267
4430	0.256498	0.164154	0.171577	0.189226
4440	0.282449	0.1488	0.193631	0.191585
4450	0.284125	0.160266	0.209727	0.200682
4460	0.278875	0.166371	0.177704	0.206851
4470	0.281331	0.142351	0.179891	0.177916
4480	0.271894	0.158545	0.195764	0.164885
4490	0.265658	0.171793	0.200379	0.165485
4500	0.26166	0.138264	0.214743	0.155489
4510	0.258069	0.139208	0.194242	0.156754
4520	0.244782	0.141172	0.180384	0.161735
4530	0.257632	0.143814	0.182526	0.163907
4540	0.198758	0.150738	0.193566	0.134647
4550	0.194619	0.158459	0.198941	0.169212
4560	0.183508	0.190503	0.227348	0.183113
4570	0.192696	0.189889	0.211042	0.200556
4580	0.202275	0.18772	0.236928	0.218352
4590	0.24121	0.180845	0.219967	0.216054
4600	0.21719	0.177177	0.215279	0.220726
4610	0.19871	0.168371	0.219086	0.192295
4620	0.19453	0.162828	0.214909	0.200603
4630	0.196952	0.172482	0.213326	0.196282
4640	0.203712	0.195527	0.204723	0.210832
4650	0.214572	0.24928	0.192562	0.207494
4660	0.233707	0.236875	0.182699	0.215081
4670	0.266875	0.183952	0.191006	0.201541
4680	0.292664	0.200007	0.189985	0.16697
4690	0.286707	0.185092	0.179069	0.176255
4700	0.273976	0.172957	0.169588	0.190338
4710	0.269995	0.154141	0.156296	0.201071
4720	0.250418	0.141088	0.154562	0.192685
4730	0.228046	0.146669	0.185702	0.198639
4740	0.241644	0.176474	0.170917	0.210313
4750	0.217581	0.194282	0.161114	0.204633
4760	0.227476	0.178669	0.16704	0.2238
4770	0.17483	0.170609	0.179533	0.229663
4780	0.172124	0.171103	0.181841	0.215492
4790	0.176135	0.186381	0.196964	0.223198
4800	0.184055	0.186702	0.21376	0.229688
4810	0.188055	0.169034	0.202984	0.249432
4820	0.193077	0.156911	0.214132	0.248961
4830	0.174045	0.189721	0.205072	0.249446
4840	0.189087	0.190076	0.230716	0.257447
4850	0.16461	0.209395	0.232126	0.237374
4860	0.165015	0.183859	0.200337	0.251061
4870	0.193194	0.18129	0.226279	0.273755
4880	0.195872	0.216637	0.206609	0.28317
4890	0.194749	0.209799	0.192967	0.283442
4900	0.213871	0.193621	0.206326	0.275274
4910	0.216375	0.200283	0.206804	0.294261
4920	0.229736	0.20709	0.211307	0.254773
4930	0.22074	0.20926	0.208663	0.217656
4940	0.219106	0.206718	0.202326	0.242016
4950	0.213212	0.196683	0.210829	0.226633
4960	0.215886	0.194304	0.202388	0.211697
4970	0.225141	0.203262	0.218633	0.203784
4980	0.234837	0.172272	0.202091	0.174309
4990	0.223231	0.162401	0.174945	0.193917
5000	0.221742	0.162927	0.186248	0.218818
5010	0.206486	0.171975	0.166754	0.217525
5020	0.191295	0.129842	0.134205	0.211815
5030	0.196495	0.125243	0.150548	0.178954
5040	0.203001	0.142778	0.166722	0.194245
5050	0.181061	0.202378	0.151009	0.184229
5060	0.162187	0.199308	0.140937	0.183661
5070	0.182946	0.200166	0.122489	0.196152
5080	0.166832	0.187943	0.116064	0.191404
5090	0.167684	0.210518	0.14869	0.187593
5100	0.159229	0.241502	0.159556	0.194738
5110	0.171239	0.237227	0.171143	0.210574
5120	0.178405	0.244613	0.163862	0.237427
5130	0.180934	0.223933	0.151751	0.227455
5140	0.182022	0.173707	0.157836	0.228679
5150	0.188555	0.161532	0.151137	0.256837
5160	0.189675	0.153325	0.157126	0.244858
5170	0.211985	0.139954	0.150677	0.227291
5180	0.202304	0.154501	0.139257	0.186586
5190	0.195201	0.159093	0.133531	0.179795
5200	0.220888	0.15855	0.12345	0.152877
5210	0.204098	0.166902	0.165138	0.162941
5220	0.183413	0.178484	0.175417	0.151032
5230	0.16081	0.183731	0.165602	0.161109
5240	0.167994	0.165283	0.169997	0.156024
5250	0.194618	0.173143	0.168602	0.165045
5260	0.169425	0.194877	0.165753	0.188266
5270	0.15847	0.215865	0.150381	0.176151
5280	0.161611	0.189395	0.175855	0.154553
5290	0.204692	0.16419	0.183436	0.165872
5300	0.198498	0.166046	0.189835	0.168376
5310	0.220764	0.143715	0.19717	0.185447
5320	0.18898	0.186702	0.199578	0.172185
5330	0.176131	0.167557	0.189334	0.16275
5340	0.170307	0.169602	0.172786	0.166019
5350	0.165186	0.194555	0.176669	0.135754
5360	0.166968	0.201445	0.165563	0.149979
5370	0.138873	0.200642	0.197313	0.169923
5380	0.147768	0.181372	0.21023	0.16607
5390	0.173935	0.17841	0.228525	0.179326
5400	0.207596	0.18069	0.223364	0.197285
5410	0.189029	0.181799	0.195593	0.187119
5420	0.179612	0.200347	0.186402	0.230171
5430	0.182193	0.19563	0.191071	0.219045
5440	0.178543	0.233894	0.200888	0.215462
5450	0.173729	0.213222	0.189323	0.190382
5460	0.171651	0.198776	0.209038	0.154601
5470	0.169713	0.200558	0.218799	0.173145
5480	0.177081	0.224136	0.167607	0.157591
5490	0.182695	0.235519	0.171784	0.168854
5500	0.182402	0.231129	0.154297	0.170195
5510	0.181419	0.207227	0.163491	0.18623
5520	0.199546	0.216843	0.174232	0.15689
5530	0.173364	0.210565	0.186397	0.184731
5540	0.165404	0.210251	0.165793	0.16297
5550	0.19398	0.180631	0.172107	0.194304
5560	0.162549	0.190318	0.188698	0.183702
5570	0.141245	0.186838	0.186056	0.185597
5580	0.150165	0.183944	0.185285	0.172099
5590	0.181423	0.205072	0.174346	0.151809
5600	0.190066	0.223209	0.180847	0.139148
5610	0.193726	0.1994	0.147764	0.166498
5620	0.191092	0.227376	0.159758	0.149792
5630	0.192195	0.211136	0.15921	0.148813
5640	0.171168	0.194447	0.15007	0.182324
5650	0.163992	0.193368	0.154344	0.15424
5660	0.175425	0.163436	0.165175	0.13271
5670	0.196301	0.176068	0.183166	0.146483
5680	0.191261	0.200191	0.170625	0.137861
5690	0.20711	0.219671	0.158764	0.153838
5700	0.196081	0.20116	0.161876	0.165432
5710	0.210597	0.217285	0.151716	0.193459
5720	0.209472	0.229777	0.133903	0.204252
5730	0.245196	0.2228	0.149638	0.200179
5740	0.2235	0.20328	0.13752	0.200493
5750	0.24212	0.197793	0.15756	0.183292
5760	0.242823	0.176516	0.185099	0.20243
5770	0.249631	0.214711	0.173004	0.158066
5780	0.232413	0.233352	0.180663	0.174384
5790	0.216487	0.23093	0.18448	0.205791
5800	0.201406	0.2594	0.174089	0.218354
5810	0.185541	0.219433	0.16246	0.198002
5820	0.192458	0.218497	0.163207	0.201396
5830	0.189242	0.212628	0.148452	0.20755
5840	0.172575	0.232715	0.140749	0.206141
5850	0.201261	0.237224	0.122984	0.184249
5860	0.193251	0.216326	0.130429	0.189304
5870	0.196894	0.229016	0.139799	0.204622
5880	0.222131	0.211471	0.146995	0.192448
5890	0.238243	0.209206	0.126504	0.179413
5900	0.246236	0.202588	0.113969	0.208374
5910	0.223267	0.201166	0.103045	0.203486
5920	0.23198	0.189227	0.124577	0.224341
5930	0.213366	0.189371	0.110595	0.230749
5940	0.212794	0.178005	0.112103	0.232919
5950	0.23504	0.167023	0.125197	0.18746
5960	0.200435	0.177098	0.130115	0.203267
5970	0.155595	0.153402	0.13901	0.195621
5980	0.165798	0.166011	0.149908	0.192423
5990	0.15349	0.161721	0.153751	0.182691
6000	0.185682	0.186615	0.184041	0.204723
6010	0.21685	0.186285	0.211959	0.234076
6020	0.215365	0.206884	0.20682	0.19459
6030	0.198339	0.224183	0.226275	0.221647
6040	0.20306	0.211942	0.202286	0.216445
6050	0.17553	0.236373	0.179251	0.178714
6060	0.186398	0.236318	0.161125	0.178896
6070	0.194415	0.220909	0.126347	0.172749
6080	0.188004	0.19221	0.122805	0.18829
6090	0.194978	0.19839	0.125399	0.165909
6100	0.247015	0.17018	0.136884	0.194679
6110	0.277794	0.21609	0.135842	0.183902
6120	0.260943	0.171716	0.131278	0.195995
6130	0.277696	0.161323	0.136931	0.210653
6140	0.259599	0.168461	0.117731	0.213053
6150	0.240455	0.147275	0.102452	0.231299
6160	0.256405	0.12651	0.13343	0.213529
6170	0.272346	0.121178	0.150377	0.207125
6180	0.280204	0.117773	0.152579	0.234906
6190	0.249527	0.123051	0.129369	0.212734
6200	0.244615	0.143647	0.149132	0.194589
6210	0.234939	0.16808	0.174754	0.179869
6220	0.252747	0.192375	0.206675	0.161672
6230	0.257091	0.151629	0.252725	0.182474
6240	0.269076	0.136774	0.219259	0.208511
6250	0.260631	0.155392	0.185446	0.218723
6260	0.25083	0.189085	0.183979	0.203518
6270	0.253147	0.187496	0.213063	0.186042
6280	0.267033	0.203745	0.220916	0.21537
6290	0.267427	0.205543	0.200088	0.217476
6300	0.240681	0.212021	0.176791	0.240928
6310	0.268942	0.221846	0.180256	0.20222
6320	0.300968	0.18658	0.158801	0.207989
6330	0.285696	0.199834	0.141829	0.226829
6340	0.251767	0.175705	0.131565	0.226367
6350	0.259352	0.165143	0.147161	0.246954
6360	0.264032	0.141947	0.12075	0.206416
6370	0.265003	0.141429	0.150226	0.186181
6380	0.271492	0.16349	0.134094	0.190346
6390	0.269852	0.132663	0.125721	0.208974
6400	0.251632	0.148526	0.131022	0.20359
6410	0.282787	0.131316	0.133038	0.234331
6420	0.268311	0.159424	0.121416	0.214038
6430	0.27747	0.169267	0.119422	0.215954
6440	0.299747	0.13151	0.128433	0.212552
6450	0.27985	0.143451	0.120552	0.190084
6460	0.250104	0.142373	0.122257	0.17926
6470	0.303225	0.138276	0.129503	0.195816
6480	0.352002	0.157274	0.138798	0.225927
6490	0.318895	0.179207	0.153414	0.20137
6500	0.282112	0.189183	0.140203	0.224144
6510	0.304162	0.197738	0.138652	0.211306
6520	0.279981	0.195655	0.140146	0.228475
6530	0.283293	0.194664	0.150606	0.234719
6540	0.328678	0.18261	0.127565	0.212638
6550	0.352207	0.190143	0.132525	0.222741
6560	0.341848	0.180683	0.123105	0.214226
6570	0.327602	0.190583	0.140561	0.209401
6580	0.345345	0.168999	0.149717	0.200475
6590	0.334688	0.147314	0.142013	0.212865
6600	0.336437	0.134336	0.148783	0.18656
6610	0.320589	0.145918	0.153678	0.215359
6620	0.29954	0.157945	0.15604	0.222306
6630	0.286589	0.162204	0.165401	0.214926
6640	0.301383	0.145559	0.177174	0.233546
6650	0.291773	0.17454	0.166199	0.248614
6660	0.282737	0.134918	0.166499	0.258051
6670	0.274547	0.136217	0.167831	0.213502
6680	0.25815	0.145441	0.200834	0.205978
6690	0.230092	0.12952	0.173118	0.203619
6700	0.254415	0.137719	0.15211	0.227287
6710	0.197699	0.162748	0.151968	0.2408
6720	0.227462	0.165613	0.148727	0.227399
6730	0.210691	0.148765	0.154955	0.190839
6740	0.180395	0.165842	0.144876	0.19694
6750	0.180795	0.133173	0.123578	0.213418
6760	0.210035	0.160994	0.12739	0.206845
6770	0.219574	0.138224	0.134216	0.21059
6780	0.231894	0.135568	0.167502	0.204408
6790	0.262051	0.139407	0.143917	0.226275
6800	0.256874	0.164679	0.164098	0.224862
6810	0.247883	0.187452	0.157479	0.231443
6820	0.249064	0.157904	0.181356	0.254995
6830	0.241332	0.163083	0.164265	0.246261
6840	0.2746	0.184379	0.176249	0.255414
6850	0.270412	0.153701	0.178316	0.23737
6860	0.270555	0.171779	0.207758	0.208686
6870	0.262924	0.189943	0.191854	0.213764
6880	0.252827	0.184024	0.20383	0.20763
6890	0.262252	0.190846	0.204833	0.213402
6900	0.249231	0.190947	0.217113	0.229928
6910	0.269207	0.22337	0.207647	0.222256
6920	0.253087	0.242787	0.161228	0.257808
6930	0.249053	0.217709	0.14763	0.269649
6940	0.254367	0.187644	0.172279	0.236164
6950	0.253724	0.18269	0.193146	0.231178
6960	0.246247	0.171394	0.189398	0.238214
6970	0.243615	0.194727	0.194531	0.248488
6980	0.259532	0.192933	0.21543	0.234004
6990	0.224001	0.193905	0.213225	0.239346
7000	0.23452	0.193613	0.190867	0.242827
7010	0.257048	0.212912	0.154424	0.266613
7020	0.240857	0.228899	0.142653	0.252065
7030	0.259958	0.197492	0.145765	0.236135
7040	0.260034	0.16391	0.143827	0.246451
7050	0.267668	0.164912	0.168382	0.200292
7060	0.262551	0.166614	0.136739	0.192558
7070	0.259615	0.177992	0.13753	0.237864
7080	0.283468	0.161857	0.147104	0.209345
7090	0.315862	0.169769	0.137536	0.20699
7100	0.324823	0.187668	0.134834	0.172382
7110	0.302714	0.194921	0.165834	0.205347
7120	0.304697	0.203809	0.176467	0.203438
7130	0.310234	0.192427	0.176743	0.204741
7140	0.346165	0.195377	0.18212	0.209017
7150	0.315173	0.171223	0.176087	0.213291
7160	0.316632	0.191119	0.202149	0.2128
7170	0.35372	0.172873	0.186685	0.222175
7180	0.314774	0.184815	0.208332	0.236218
7190	0.284314	0.180335	0.189825	0.22149
7200	0.280342	0.192673	0.201433	0.228903
7210	0.301702	0.162107	0.192423	0.202412
7220	0.273738	0.152654	0.217269	0.200831
7230	0.289314	0.157845	0.207074	0.232652
7240	0.298916	0.189056	0.194763	0.216871
7250	0.3004	0.178793	0.18234	0.230076
7260	0.255658	0.179547	0.178251	0.239923
7270	0.260693	0.170641	0.227714	0.279722
7280	0.259659	0.199761	0.224143	0.267941
7290	0.253008	0.182626	0.214279	0.283826
7300	0.260389	0.167165	0.236806	0.263723
7310	0.26999	0.17987	0.203467	0.270742
7320	0.25974	0.20282	0.234114	0.25324
7330	0.276731	0.191698	0.238291	0.265077
7340	0.29289	0.196908	0.207165	0.254244
7350	0.304595	0.179579	0.221541	0.261825
7360	0.277663	0.153915	0.20623	0.27144
7370	0.280058	0.173406	0.187804	0.266201
7380	0.308265	0.189984	0.212119	0.264426
7390	0.300676	0.205027	0.221798	0.231651
7400	0.304436	0.218022	0.227053	0.212072
7410	0.295844	0.190008	0.240295	0.208275
7420	0.273185	0.186454	0.24881	0.220313
7430	0.261731	0.183597	0.248759	0.23602
7440	0.264859	0.203067	0.261931	0.269801
7450	0.274137	0.198327	0.248612	0.283977
7460	0.223015	0.219311	0.231796	0.269728
7470	0.225093	0.198535	0.219881	0.266966
7480	0.219856	0.174205	0.237506	0.274014
7490	0.215293	0.211357	0.235064	0.285529
7500	0.202353	0.213826	0.210654	0.290102
7510	0.222355	0.19359	0.213209	0.232636
7520	0.233297	0.210869	0.198577	0.238147
7530	0.227663	0.210932	0.196527	0.269237
7540	0.236054	0.234817	0.198828	0.269967
7550	0.23388	0.230609	0.195439	0.233093
7560	0.231207	0.211397	0.224449	0.250175
7570	0.240723	0.193047	0.231657	0.257002
7580	0.250638	0.174157	0.235418	0.223513
7590	0.252088	0.213828	0.24234	0.223585
7600	0.257972	0.229409	0.238822	0.238438
7610	0.266474	0.233144	0.233558	0.224552
7620	0.27096	0.219107	0.228645	0.235147
7630	0.275296	0.216558	0.215402	0.259933
7640	0.269	0.206209	0.20554	0.25491
7650	0.270402	0.223498	0.166001	0.228848
7660	0.249922	0.223902	0.170505	0.224109
7670	0.254467	0.227035	0.189065	0.241586
7680	0.242449	0.252352	0.182712	0.299781
7690	0.224657	0.212464	0.180329	0.298788
7700	0.26242	0.202796	0.2061	0.286053
7710	0.27644	0.168203	0.216195	0.285167
7720	0.285235	0.166254	0.213474	0.23988
7730	0.284934	0.145506	0.219394	0.259019
7740	0.297516	0.154645	0.191564	0.283647
7750	0.267726	0.173586	0.188762	0.319879
7760	0.239127	0.173463	0.173216	0.311417
7770	0.231559	0.176476	0.212163	0.289156
7780	0.225153	0.167795	0.207445	0.275076
7790	0.235073	0.180347	0.183245	0.287917
7800	0.251005	0.187181	0.161971	0.279276
7810	0.259743	0.208352	0.201823	0.267124
7820	0.251887	0.210331	0.224665	0.251791
7830	0.2784	0.201736	0.214122	0.244717
7840	0.297117	0.214582	0.223649	0.278753
7850	0.269899	0.221581	0.256929	0.285545
7860	0.270863	0.213236	0.229996	0.24901
7870	0.261304	0.214435	0.246827	0.278983
7880	0.230766	0.230735	0.287254	0.264749
7890	0.236215	0.216182	0.247798	0.252775
7900	0.230361	0.226104	0.266051	0.260495
7910	0.230896	0.208337	0.207691	0.255218
7920	0.23137	0.19211	0.193176	0.263059
7930	0.217412	0.164936	0.188584	0.263657
7940	0.22432	0.160816	0.170718	0.244508
7950	0.239425	0.145622	0.167121	0.226618
7960	0.241748	0.146737	0.147675	0.232133
7970	0.245191	0.161487	0.14783	0.228752
7980	0.250127	0.161084	0.163331	0.233375
7990	0.226709	0.144562	0.157615	0.23435
8000	0.257547	0.125409	0.178982	0.227618
8010	0.31045	0.159497	0.213228	0.237734
8020	0.288484	0.172242	0.223547	0.229752
8030	0.273456	0.173963	0.210649	0.239615
8040	0.269873	0.189218	0.230944	0.281581
8050	0.313875	0.202682	0.199404	0.283627
8060	0.306898	0.204929	0.200923	0.283107
8070	0.300974	0.229003	0.180713	0.246724
8080	0.276755	0.2429	0.159451	0.250489
8090	0.280064	0.240047	0.198421	0.230863
8100	0.23749	0.234704	0.207206	0.222669
8110	0.232344	0.217937	0.221439	0.189226
8120	0.259706	0.215095	0.190575	0.207756
8130	0.25217	0.161131	0.146057	0.215308
8140	0.254492	0.170096	0.161724	0.220272
8150	0.249125	0.205564	0.153529	0.233094
8160	0.262661	0.184811	0.179158	0.26419
8170	0.263515	0.188135	0.14915	0.283243
8180	0.265864	0.188324	0.145199	0.25796
8190	0.237559	0.164709	0.112672	0.243615
8200	0.246353	0.190357	0.134614	0.230719
8210	0.234024	0.149751	0.12832	0.247367
8220	0.235867	0.151466	0.127156	0.2188
8230	0.250892	0.176329	0.13462	0.237561
8240	0.252385	0.182863	0.136394	0.258216
8250	0.279865	0.179087	0.145234	0.227708
8260	0.270703	0.175146	0.151495	0.216062
8270	0.262094	0.174558	0.15671	0.238072
8280	0.240526	0.198274	0.160449	0.231787
8290	0.275048	0.178465	0.17316	0.247971
8300	0.284737	0.181505	0.166114	0.254196
8310	0.289038	0.171764	0.140622	0.228802
8320	0.282622	0.183998	0.141959	0.248613
8330	0.255483	0.185211	0.157469	0.265315
8340	0.261127	0.186243	0.163434	0.258273
8350	0.266441	0.184244	0.168451	0.272887
8360	0.272182	0.223818	0.129479	0.242443
8370	0.267131	0.226585	0.140112	0.252798
8380	0.253278	0.227128	0.169704	0.2322
8390	0.26944	0.210432	0.170378	0.223215
8400	0.247269	0.234345	0.193576	0.225573
8410	0.254658	0.193977	0.198445	0.247106
8420	0.251952	0.193709	0.184289	0.250383
8430	0.250509	0.200274	0.176177	0.272303
8440	0.248469	0.183944	0.164755	0.264217
8450	0.26311	0.188496	0.176687	0.250891
8460	0.280359	0.182215	0.19484	0.269073
8470	0.284896	0.18189	0.178369	0.228025
8480	0.308328	0.200285	0.16832	0.253064
8490	0.342603	0.204399	0.175498	0.242304
8500	0.323902	0.200652	0.190679	0.212099
8510	0.294551	0.223996	0.222943	0.215698
8520	0.312312	0.195606	0.206482	0.22343
8530	0.354324	0.179518	0.205993	0.214813
8540	0.388844	0.138798	0.173859	0.196612
8550	0.350096	0.151725	0.165635	0.169161
8560	0.376854	0.176968	0.184105	0.170099
8570	0.423583	0.209921	0.179642	0.196218
8580	0.387025	0.203155	0.200138	0.235047
8590	0.367959	0.219694	0.199167	0.247965
8600	0.358047	0.204104	0.21097	0.233322
8610	0.370899	0.17342	0.22017	0.233801
8620	0.356168	0.198872	0.208841	0.219342
8630	0.366727	0.173506	0.209351	0.235057
8640	0.352248	0.160561	0.195273	0.263074
8650	0.330954	0.164847	0.219173	0.25355
8660	0.321777	0.161892	0.227545	0.252718
8670	0.301116	0.180699	0.21415	0.265431
8680	0.281293	0.190421	0.174648	0.310734
8690	0.304045	0.202288	0.203425	0.330765
8700	0.308654	0.183904	0.235026	0.287361
8710	0.298295	0.17959	0.214582	0.263315
8720	0.289346	0.180753	0.20697	0.257989
8730	0.266147	0.191894	0.183937	0.284157
8740	0.264087	0.183904	0.180257	0.289696
8750	0.288841	0.183444	0.200086	0.273909
8760	0.298337	0.190848	0.190856	0.275311
8770	0.293654	0.182219	0.197197	0.271643
8780	0.270915	0.165174	0.215938	0.266654
8790	0.289185	0.157018	0.194055	0.273006
8800	0.26423	0.184298	0.189211	0.260687
8810	0.253459	0.163983	0.157139	0.250659
8820	0.26247	0.175205	0.153809	0.254569
8830	0.243919	0.19957	0.169994	0.247772
8840	0.271545	0.200711	0.178598	0.257239
8850	0.269245	0.222871	0.193428	0.254873
8860	0.28089	0.19452	0.166485	0.228819
8870	0.282539	0.199052	0.169418	0.236078
8880	0.289903	0.190785	0.158459	0.214053
8890	0.268963	0.173228	0.188121	0.188829
8900	0.29504	0.171242	0.224536	0.170907
8910	0.276559	0.184244	0.223186	0.149499
8920	0.28863	0.169355	0.201409	0.153515
8930	0.265796	0.173257	0.192809	0.168508
8940	0.244745	0.188308	0.186617	0.152103
8950	0.249997	0.176281	0.188845	0.170231
8960	0.248222	0.153517	0.190583	0.193186
8970	0.268321	0.151024	0.189848	0.188518
8980	0.274473	0.145552	0.176571	0.220964
8990	0.319962	0.158007	0.208189	0.217168
9000	0.320414	0.172088	0.192912	0.235799
9010	0.331605	0.197453	0.187104	0.204941
9020	0.314405	0.182594	0.16901	0.20802
9030	0.30276	0.157796	0.179408	0.232686
9040	0.301387	0.174453	0.187417	0.229931
9050	0.312175	0.177489	0.183552	0.247976
9060	0.297609	0.210143	0.167029	0.238507
9070	0.282104	0.204871	0.142828	0.255829
9080	0.280823	0.212383	0.185232	0.223059
9090	0.320786	0.200371	0.165357	0.230107
9100	0.308996	0.205972	0.178528	0.231083
9110	0.295958	0.205224	0.188118	0.27396
9120	0.298959	0.191626	0.204353	0.274349
9130	0.290344	0.179236	0.232385	0.277904
9140	0.311088	0.191904	0.189913	0.271364
9150	0.299373	0.183007	0.194338	0.287199
9160	0.316533	0.157296	0.194326	0.246338
9170	0.325454	0.18893	0.17431	0.240633
9180	0.30004	0.208031	0.182441	0.249058
9190	0.26509	0.201961	0.202134	0.262101
9200	0.267453	0.196807	0.227109	0.268825
9210	0.284315	0.202455	0.217078	0.333099
9220	0.279795	0.2039	0.199998	0.288499
9230	0.31591	0.203825	0.178891	0.24484
9240	0.30632	0.220915	0.191762	0.221788
9250	0.26816	0.239009	0.170428	0.201753
9260	0.262331	0.241744	0.172528	0.211993
9270	0.256718	0.235976	0.162952	0.18874
9280	0.308545	0.24615	0.153735	0.188665
9290	0.279455	0.223686	0.175742	0.192343
9300	0.299735	0.227112	0.181406	0.209934
9310	0.304605	0.221121	0.174817	0.225045
9320	0.326919	0.207676	0.173112	0.231762
9330	0.346194	0.199673	0.181444	0.231525
9340	0.366534	0.179934	0.166826	0.260226
9350	0.34095	0.20341	0.141325	0.262701
9360	0.326449	0.167254	0.121682	0.257401
9370	0.356256	0.166883	0.158874	0.231416
9380	0.355583	0.193883	0.157722	0.249402
9390	0.35879	0.18612	0.136054	0.227236
9400	0.363264	0.230899	0.172877	0.200321
9410	0.369996	0.192098	0.161147	0.210406
9420	0.335304	0.206207	0.153726	0.245125
9430	0.32768	0.169309	0.154217	0.235355
9440	0.346579	0.180366	0.181986	0.235024
9450	0.333619	0.160674	0.181228	0.205479
9460	0.3437	0.169359	0.182129	0.218202
9470	0.361399	0.199588	0.175827	0.22857
9480	0.36424	0.234862	0.154968	0.261476
9490	0.376862	0.215115	0.166897	0.24379
9500	0.425281	0.20438	0.178899	0.278221
9510	0.440222	0.218912	0.167874	0.274317
9520	0.420749	0.217442	0.161483	0.231102
9530	0.363549	0.215027	0.149679	0.213628
9540	0.353812	0.189263	0.160729	0.211466
9550	0.315966	0.202915	0.143802	0.207467
9560	0.299011	0.219053	0.16604	0.207024
9570	0.28054	0.227219	0.19738	0.216048
9580	0.270703	0.226467	0.182592	0.222151
9590	0.301017	0.195939	0.161713	0.227647
9600	0.307742	0.194546	0.190142	0.217167
9610	0.270845	0.184248	0.209447	0.187198
9620	0.276529	0.183603	0.207219	0.175005
9630	0.300223	0.199567	0.240702	0.182238
9640	0.30013	0.197543	0.230749	0.197582
9650	0.303267	0.209084	0.236643	0.171344
9660	0.315258	0.197798	0.236379	0.184981
9670	0.281559	0.17893	0.225275	0.217123
9680	0.292878	0.236737	0.217086	0.181498
9690	0.307461	0.217068	0.186011	0.194453
9700	0.28591	0.193689	0.18972	0.155117
9710	0.260887	0.198539	0.187666	0.169282
9720	0.264266	0.199139	0.196816	0.173579
9730	0.246102	0.199697	0.211708	0.173397
9740	0.228576	0.191969	0.19235	0.194753
9750	0.220321	0.174096	0.183992	0.173427
9760	0.213571	0.190812	0.171301	0.183838
9770	0.206712	0.209734	0.181212	0.175328
9780	0.187	0.19751	0.170952	0.201432
9790	0.202808	0.200859	0.153551	0.179455
9800	0.199365	0.208781	0.166407	0.180154
9810	0.217577	0.185607	0.166591	0.182024
9820	0.240334	0.189098	0.159345	0.203404
9830	0.241297	0.168559	0.157135	0.199456
9840	0.241996	0.202417	0.162426	0.202512
9850	0.249695	0.188688	0.165168	0.197381
9860	0.255351	0.182954	0.168877	0.211741
9870	0.246697	0.184733	0.149747	0.206155
9880	0.238553	0.188288	0.159974	0.181608
9890	0.250429	0.176191	0.190805	0.175661
9900	0.249204	0.182391	0.178073	0.180709
9910	0.231514	0.187814	0.164868	0.198949
9920	0.260107	0.188625	0.130772	0.190034
9930	0.248725	0.185375	0.120242	0.160583
9940	0.214661	0.187319	0.148172	0.157575
9950	0.207922	0.214087	0.128285	0.16809
9960	0.199709	0.197548	0.135161	0.160416
9970	0.214665	0.208397	0.151623	0.16357
9980	0.220872	0.205063	0.125825	0.160504
9990	0.223586	0.228083	0.146419	0.173616
10000	0.218171	0.216145	0.176764	0.172863
10010	0.221857	0.183942	0.187596	0.200076
10020	0.199975	0.199356	0.170318	0.202874
10030	0.193031	0.193305	0.169465	0.207587
10040	0.209271	0.191266	0.170078	0.235007
10050	0.22268	0.204516	0.14928	0.227857
10060	0.221246	0.211642	0.163819	0.215263
10070	0.181112	0.198442	0.180219	0.239666
10080	0.192252	0.220993	0.164738	0.243397
10090	0.204681	0.221742	0.187666	0.222957
10100	0.205355	0.21424	0.167224	0.233169
10110	0.205064	0.21859	0.163183	0.226262
10120	0.190338	0.251788	0.14134	0.239221
10130	0.208933	0.239536	0.152681	0.215522
10140	0.198711	0.229797	0.13811	0.252739
10150	0.19725	0.227298	0.15284	0.236236
10160	0.232677	0.193054	0.143127	0.205849
10170	0.222262	0.19176	0.144064	0.202694
10180	0.211564	0.168264	0.149664	0.206756
10190	0.206953	0.216429	0.143036	0.223384
10200	0.210013	0.240652	0.155131	0.217766
10210	0.192416	0.227041	0.153773	0.200189
10220	0.19765	0.247292	0.142243	0.205466
10230	0.218164	0.228843	0.138759	0.215483
10240	0.169543	0.227913	0.148085	0.219936
10250	0.207323	0.236116	0.181096	0.221856
10260	0.196699	0.230763	0.168431	0.212704
10270	0.228555	0.237886	0.171231	0.216415
10280	0.201883	0.256065	0.171941	0.216151
10290	0.195201	0.233482	0.173404	0.230684
10300	0.198998	0.223048	0.161131	0.229934
10310	0.196683	0.217705	0.163391	0.230323
10320	0.171568	0.2131	0.156643	0.20686
10330	0.154762	0.20962	0.177043	0.206939
10340	0.171834	0.239176	0.173688	0.220247
10350	0.155867	0.268167	0.182254	0.2025
10360	0.176724	0.275079	0.189012	0.222383
10370	0.177828	0.287387	0.187096	0.181071
10380	0.190995	0.25678	0.189361	0.171716
10390	0.191396	0.208034	0.20784	0.155778
10400	0.208233	0.197088	0.187816	0.166618
10410	0.230334	0.230238	0.184423	0.155352
10420	0.242571	0.228348	0.155532	0.15609
10430	0.203029	0.206317	0.180196	0.144393
10440	0.238429	0.224708	0.170939	0.143308
10450	0.246518	0.214813	0.181277	0.123552
10460	0.236507	0.218479	0.176424	0.135984
10470	0.257905	0.232834	0.17751	0.152671
10480	0.240252	0.226405	0.190653	0.151049
10490	0.231939	0.235722	0.183555	0.159994
10500	0.188055	0.246304	0.181045	0.168182
10510	0.167324	0.26691	0.161938	0.145245
10520	0.193991	0.267981	0.171526	0.15793
10530	0.205624	0.267058	0.162338	0.147539
10540	0.233505	0.290179	0.174366	0.1667
10550	0.231249	0.269693	0.164446	0.160418
10560	0.240882	0.241286	0.144148	0.141283
10570	0.251034	0.250803	0.157146	0.133511
10580	0.265825	0.246398	0.157837	0.155805
10590	0.296833	0.243708	0.178436	0.171773
10600	0.29878	0.247372	0.215001	0.161009
10610	0.284896	0.265665	0.222017	0.173688
10620	0.286907	0.259217	0.196175	0.180052
10630	0.258545	0.226379	0.178892	0.172098
10640	0.25099	0.250496	0.189147	0.151644
10650	0.25112	0.250922	0.1928	0.169571
10660	0.258021	0.225862	0.194824	0.180888
10670	0.26848	0.223698	0.177346	0.203991
10680	0.236498	0.212209	0.171922	0.244129
10690	0.234055	0.21299	0.154259	0.231956
10700	0.223191	0.232313	0.192447	0.25001
10710	0.226623	0.206759	0.192243	0.240455
10720	0.271646	0.217138	0.187146	0.208457
10730	0.294776	0.232199	0.178155	0.197973
10740	0.288432	0.22531	0.195885	0.210888
10750	0.272254	0.233263	0.232736	0.19076
10760	0.256118	0.247751	0.22945	0.215445
10770	0.242286	0.231997	0.206495	0.218326
10780	0.250706	0.196963	0.187309	0.239075
10790	0.264025	0.197431	0.177739	0.210648
10800	0.288038	0.190616	0.175127	0.186023
10810	0.292026	0.198478	0.187411	0.19396
10820	0.256755	0.193072	0.191008	0.212244
10830	0.266729	0.223425	0.182791	0.204723
10840	0.291953	0.239527	0.199714	0.202595
10850	0.285191	0.239016	0.20994	0.18496
10860	0.264178	0.227179	0.204633	0.202231
10870	0.262268	0.216248	0.233506	0.177794
10880	0.277539	0.184003	0.234518	0.161575
10890	0.261417	0.163664	0.258516	0.163157
10900	0.285807	0.195483	0.290695	0.204805
10910	0.311841	0.188628	0.282657	0.210137
10920	0.337853	0.204713	0.256815	0.206412
10930	0.346122	0.21349	0.197747	0.209714
10940	0.352171	0.20131	0.205283	0.254064
10950	0.357079	0.216606	0.235674	0.254986
10960	0.37165	0.196579	0.267436	0.24442
10970	0.388245	0.20542	0.267331	0.229683
10980	0.366596	0.221823	0.27829	0.200576
10990	0.343101	0.212334	0.310202	0.211043
11000	0.36204	0.203552	0.278115	0.22729
11010	0.367516	0.20295	0.316016	0.216715
11020	0.382387	0.216178	0.287616	0.203449
11030	0.377297	0.21061	0.293323	0.208485
11040	0.340444	0.20886	0.266968	0.232344
11050	0.336261	0.213034	0.227991	0.242262
11060	0.277107	0.220819	0.233192	0.237774
11070	0.264605	0.185106	0.197486	0.24642
11080	0.25968	0.198569	0.164568	0.23012
11090	0.280734	0.18716	0.160158	0.227763
11100	0.2595	0.180391	0.175869	0.20952
11110	0.271626	0.191598	0.197509	0.202078
11120	0.239601	0.179288	0.205571	0.205036
11130	0.232022	0.219905	0.209623	0.230853
11140	0.223031	0.198045	0.199803	0.221339
11150	0.211669	0.204513	0.204709	0.186592
11160	0.216828	0.199038	0.209288	0.195363
11170	0.224087	0.207503	0.217229	0.176258
11180	0.212914	0.195524	0.21388	0.171108
11190	0.22608	0.17706	0.182752	0.20545
11200	0.255278	0.200212	0.204611	0.208864
11210	0.28305	0.222528	0.210917	0.222888
11220	0.309733	0.233014	0.199051	0.212592
11230	0.300397	0.206194	0.204209	0.197133
11240	0.285861	0.1904	0.227453	0.18135
11250	0.245136	0.191305	0.207732	0.193671
11260	0.247035	0.163411	0.202307	0.211701
11270	0.204885	0.162813	0.230375	0.183237
11280	0.241408	0.143949	0.200293	0.183097
11290	0.254603	0.173549	0.194673	0.196674
11300	0.268793	0.17998	0.202708	0.241762
11310	0.238356	0.19044	0.200179	0.230712
11320	0.243299	0.202358	0.203878	0.224833
11330	0.21734	0.187898	0.171666	0.183078
11340	0.241052	0.171274	0.150684	0.212699
11350	0.233481	0.217029	0.165393	0.213663
11360	0.254658	0.185961	0.139911	0.217593
11370	0.2373	0.196758	0.190973	0.239892
11380	0.232099	0.158681	0.193595	0.21352
11390	0.234176	0.154602	0.193914	0.232298
11400	0.256574	0.195201	0.221758	0.210468
11410	0.279342	0.1655	0.214787	0.193025
11420	0.291491	0.171016	0.225682	0.174215
11430	0.3197	0.162807	0.212865	0.168683
11440	0.315966	0.144523	0.231672	0.177943
11450	0.308558	0.163936	0.226061	0.188948
11460	0.305918	0.161276	0.242596	0.165843
11470	0.314648	0.151274	0.254752	0.14774
11480	0.310962	0.170386	0.254178	0.189795
11490	0.304169	0.192922	0.264563	0.196453
11500	0.274736	0.222099	0.265791	0.216581
11510	0.2739	0.187919	0.288714	0.2182
11520	0.234787	0.173607	0.329862	0.211819
11530	0.237692	0.155582	0.308449	0.183636
11540	0.226161	0.180832	0.319474	0.1699
11550	0.220283	0.188681	0.368129	0.182658
11560	0.221335	0.187421	0.373804	0.207074
11570	0.250234	0.19815	0.408674	0.228671
11580	0.251745	0.217773	0.371014	0.206494
11590	0.280514	0.223888	0.356563	0.230449
11600	0.299998	0.218179	0.321073	0.239236
11610	0.292498	0.211789	0.3088	0.197438
11620	0.285064	0.205505	0.291696	0.221954
11630	0.279042	0.19142	0.295957	0.222749
11640	0.301067	0.201514	0.313107	0.212759
11650	0.320452	0.202125	0.333274	0.196374
11660	0.321485	0.203883	0.293256	0.21526
11670	0.302538	0.188807	0.359241	0.188436
11680	0.31709	0.187351	0.419686	0.214666
11690	0.321854	0.204749	0.444341	0.227104
11700	0.320738	0.173248	0.45218	0.274579
11710	0.305604	0.160558	0.443047	0.251728
11720	0.33681	0.1904	0.433277	0.246387
11730	0.318375	0.201889	0.403313	0.224441
11740	0.297501	0.202668	0.35976	0.201422
11750	0.277725	0.196903	0.330476	0.212318
11760	0.287303	0.199505	0.340838	0.214135
11770	0.264652	0.180316	0.350782	0.193954
11780	0.276849	0.183676	0.316805	0.23597
11790	0.323936	0.199838	0.294776	0.255351
11800	0.305229	0.207812	0.276665	0.241967
11810	0.333662	0.192209	0.26269	0.20512
11820	0.324432	0.181066	0.281691	0.195598
11830	0.310275	0.177033	0.308779	0.216196
11840	0.305653	0.175387	0.318178	0.23356
11850	0.290231	0.176667	0.329743	0.232879
11860	0.260006	0.167474	0.303686	0.223616
11870	0.254358	0.175573	0.31641	0.217602
11880	0.244811	0.167484	0.329292	0.206741
11890	0.251176	0.221182	0.33265	0.205074
11900	0.276242	0.212398	0.340803	0.206129
11910	0.276622	0.217418	0.331677	0.201486
11920	0.262132	0.177541	0.292337	0.202454
11930	0.268685	0.152843	0.282928	0.238637
11940	0.24329	0.169322	0.276687	0.219511
11950	0.286125	0.142945	0.288161	0.188975
11960	0.302765	0.178033	0.293209	0.179327
11970	0.299771	0.162042	0.270214	0.175433
11980	0.256287	0.17968	0.304555	0.170546
11990	0.244209	0.184004	0.302603	0.179517
12000	0.236688	0.191242	0.293738	0.187434
12010	0.22175	0.175373	0.253994	0.212161
12020	0.231383	0.170447	0.269351	0.241316
12030	0.210209	0.184712	0.302582	0.222482
12040	0.241739	0.215501	0.317701	0.209662
12050	0.238041	0.193889	0.35839	0.210259
12060	0.269262	0.200085	0.361158	0.21697
12070	0.241452	0.206058	0.3754	0.234633
12080	0.225189	0.197422	0.391047	0.206456
12090	0.235179	0.186252	0.424246	0.186652
12100	0.249177	0.197116	0.423637	0.196357
12110	0.224333	0.168563	0.397789	0.218907
12120	0.219148	0.173231	0.37199	0.229392
12130	0.204627	0.182181	0.340609	0.203572
12140	0.204496	0.180184	0.311738	0.220037
12150	0.202251	0.17803	0.312419	0.219719
12160	0.224568	0.197077	0.310092	0.231619
12170	0.170482	0.173566	0.336053	0.253104
12180	0.187138	0.177522	0.364092	0.221406
12190	0.1837	0.167796	0.329995	0.224565
12200	0.19757	0.155403	0.33318	0.193264
12210	0.248165	0.159942	0.330871	0.162824
12220	0.267036	0.154325	0.349933	0.164263
12230	0.252627	0.153686	0.339215	0.152808
12240	0.228653	0.152443	0.324507	0.176953
12250	0.243137	0.147305	0.322288	0.177332
12260	0.225661	0.171386	0.300299	0.165721
12270	0.21439	0.164397	0.276811	0.175821
12280	0.220371	0.16192	0.288703	0.172062
12290	0.19507	0.14279	0.2902	0.204609
12300	0.19496	0.145482	0.307442	0.217683
12310	0.183803	0.132834	0.329932	0.174748
12320	0.187697	0.143035	0.331819	0.18983
12330	0.187393	0.139774	0.311082	0.195914
12340	0.199202	0.164012	0.320934	0.236396
12350	0.213695	0.167091	0.34248	0.272028
12360	0.253695	0.140837	0.303275	0.266165
12370	0.244649	0.15787	0.314683	0.218378
12380	0.229548	0.166942	0.309275	0.204364
12390	0.227981	0.163205	0.303853	0.208312
12400	0.219473	0.182317	0.297369	0.258075
12410	0.239782	0.19037	0.334892	0.22679
12420	0.230136	0.169657	0.332515	0.237088
12430	0.213102	0.136205	0.310366	0.224393
12440	0.208585	0.139785	0.308022	0.219577
12450	0.215806	0.15806	0.334778	0.233727
12460	0.223542	0.182839	0.341253	0.219572
12470	0.233119	0.181612	0.281405	0.231618
12480	0.259058	0.177884	0.303943	0.241362
12490	0.276327	0.149106	0.298743	0.232583
12500	0.265727	0.151152	0.323732	0.218111
12510	0.264202	0.153536	0.339676	0.199204
12520	0.234962	0.167058	0.296116	0.197973
12530	0.238169	0.169189	0.305327	0.192303
12540	0.253427	0.174964	0.292716	0.184178
12550	0.241996	0.166929	0.248261	0.210845
12560	0.238647	0.167281	0.234438	0.238029
12570	0.222907	0.167144	0.261672	0.217332
12580	0.247549	0.190686	0.237391	0.203663
12590	0.251185	0.149726	0.244299	0.184145
12600	0.267642	0.185273	0.262374	0.180733
12610	0.253361	0.161867	0.272198	0.186043
12620	0.250134	0.175689	0.264116	0.17633
12630	0.252703	0.148112	0.271698	0.180096
12640	0.249497	0.134453	0.282598	0.229194
12650	0.21961	0.147893	0.278954	0.232668
12660	0.199717	0.155781	0.225092	0.232652
12670	0.214924	0.152399	0.213551	0.221585
12680	0.216679	0.150826	0.234792	0.184731
12690	0.214202	0.138725	0.247	0.19316
12700	0.24625	0.1382	0.278242	0.20373
12710	0.250813	0.139154	0.275276	0.233013
12720	0.262738	0.126169	0.285335	0.221382
12730	0.261453	0.144603	0.318151	0.225888
12740	0.275184	0.127848	0.321886	0.220583
12750	0.281604	0.146525	0.343413	0.202186
12760	0.233682	0.13233	0.319636	0.196618
12770	0.227075	0.135436	0.301028	0.196793
12780	0.200516	0.125986	0.297781	0.200137
12790	0.193707	0.135891	0.31938	0.19934
12800	0.18986	0.146944	0.32316	0.235072
12810	0.198859	0.141222	0.343562	0.196109
12820	0.196495	0.127696	0.323246	0.207177
12830	0.208961	0.156212	0.304517	0.199028
12840	0.257433	0.14837	0.282791	0.1971
12850	0.236888	0.170952	0.299983	0.233465
12860	0.220687	0.168753	0.322222	0.252651
12870	0.23313	0.17571	0.310586	0.215427
12880	0.228984	0.162626	0.273197	0.188077
12890	0.274093	0.175019	0.303829	0.175
12900	0.262946	0.173538	0.297537	0.178921
12910	0.260476	0.187902	0.291471	0.186179
12920	0.249169	0.214386	0.28094	0.216388
12930	0.231197	0.216698	0.270224	0.230252
12940	0.218802	0.191514	0.263611	0.216774
12950	0.224907	0.184861	0.251095	0.205888
12960	0.219852	0.210521	0.242276	0.207947
12970	0.202661	0.222832	0.271574	0.184318
12980	0.210474	0.194206	0.246922	0.167829
12990	0.26378	0.207771	0.274531	0.164219
13000	0.238399	0.198478	0.25543	0.154404
13010	0.231258	0.21609	0.257838	0.152612
13020	0.224369	0.180355	0.286726	0.196943
13030	0.202662	0.174579	0.270319	0.220701
13040	0.202699	0.177148	0.263919	0.235493
13050	0.237881	0.167026	0.262834	0.220338
13060	0.203922	0.158326	0.313038	0.20873
13070	0.232413	0.186904	0.302713	0.19137
13080	0.231143	0.210469	0.277461	0.207935
13090	0.203966	0.212423	0.283097	0.18212
13100	0.225585	0.194651	0.279679	0.147367
13110	0.235345	0.206012	0.302571	0.167918
13120	0.214291	0.187108	0.3088	0.163438
13130	0.228675	0.193919	0.29254	0.197504
13140	0.237833	0.199159	0.296069	0.192529
13150	0.197909	0.179648	0.314217	0.196742
13160	0.194462	0.164806	0.306015	0.209793
13170	0.195877	0.168994	0.305872	0.210124
13180	0.208326	0.2012	0.286476	0.237195
13190	0.172214	0.190019	0.27717	0.241899
13200	0.160886	0.180249	0.246869	0.23198
13210	0.175586	0.195991	0.265411	0.245288
13220	0.181954	0.224232	0.282683	0.213051
13230	0.19232	0.223419	0.292019	0.216124
13240	0.222878	0.227273	0.30325	0.203305
13250	0.18679	0.217084	0.326158	0.16507
13260	0.193715	0.171483	0.304949	0.166606
13270	0.193067	0.195424	0.337211	0.149933
13280	0.213908	0.210286	0.319775	0.144282
13290	0.222108	0.207454	0.303377	0.147481
13300	0.230944	0.195577	0.292991	0.153775
13310	0.232137	0.204683	0.294762	0.147871
13320	0.223061	0.183573	0.288029	0.174352
13330	0.2187	0.194642	0.254369	0.197
13340	0.223851	0.190273	0.237689	0.237216
13350	0.227402	0.180593	0.303006	0.228012
13360	0.237117	0.189669	0.339813	0.224464
13370	0.215568	0.175178	0.29949	0.221835
13380	0.229102	0.175052	0.282388	0.228977
13390	0.225574	0.172154	0.309195	0.239349
13400	0.250648	0.193828	0.316099	0.248566
13410	0.226071	0.214778	0.302734	0.237764
13420	0.211149	0.20896	0.312289	0.228736
13430	0.229394	0.184471	0.29564	0.196787
13440	0.2189	0.178333	0.270915	0.221805
13450	0.20785	0.181761	0.262102	0.259548
13460	0.208023	0.185415	0.247294	0.234887
13470	0.186785	0.18762	0.262953	0.232074
13480	0.162234	0.204599	0.256091	0.222653
13490	0.177957	0.20166	0.201539	0.225921
13500	0.20415	0.219315	0.216857	0.214235
13510	0.199115	0.196674	0.246342	0.219708
13520	0.170143	0.162473	0.239714	0.232623
13530	0.212415	0.178407	0.211509	0.232246
13540	0.19681	0.193398	0.260675	0.247773
13550	0.191589	0.19086	0.275931	0.233184
13560	0.201662	0.222178	0.264452	0.226656
13570	0.221337	0.218215	0.258841	0.230512
13580	0.204948	0.19029	0.266044	0.206274
13590	0.198331	0.196382	0.306644	0.215369
13600	0.233314	0.194157	0.319448	0.212882
13610	0.192516	0.194964	0.302521	0.209405
13620	0.210345	0.193164	0.281679	0.193783
13630	0.210087	0.204616	0.324432	0.191523
13640	0.180416	0.199013	0.303043	0.196394
13650	0.186253	0.172714	0.31709	0.177289
13660	0.178572	0.168888	0.314239	0.18252
13670	0.221227	0.17551	0.317011	0.164586
13680	0.238176	0.148311	0.312117	0.140919
13690	0.235331	0.168955	0.314483	0.185852
13700	0.218122	0.169513	0.307161	0.227307
13710	0.196753	0.174272	0.301904	0.199184
13720	0.217271	0.179649	0.277973	0.216822
13730	0.207078	0.202737	0.298674	0.220773
13740	0.195769	0.191337	0.314368	0.216396
13750	0.21494	0.146032	0.300215	0.176343
13760	0.227649	0.160243	0.302983	0.209151
13770	0.210649	0.176299	0.291556	0.188681
13780	0.204922	0.191535	0.284378	0.188935
13790	0.192422	0.179254	0.28228	0.197726
13800	0.203557	0.150654	0.305006	0.193929
13810	0.190218	0.167971	0.315272	0.157817
13820	0.166378	0.177264	0.336865	0.169968
13830	0.179167	0.169294	0.340875	0.187797
13840	0.167493	0.192665	0.346256	0.20267
13850	0.192995	0.212584	0.390169	0.190754
13860	0.178755	0.205096	0.350849	0.159612
13870	0.200312	0.203808	0.331309	0.164607
13880	0.232747	0.201404	0.380002	0.178781
13890	0.221378	0.172327	0.366434	0.18718
13900	0.225123	0.18717	0.351096	0.182841
13910	0.227295	0.16396	0.389588	0.177589
13920	0.257966	0.178883	0.377368	0.201652
13930	0.247424	0.185959	0.350715	0.211854
13940	0.249538	0.18031	0.336322	0.206298
13950	0.24369	0.161141	0.32039	0.199794
13960	0.227522	0.176248	0.312084	0.171954
13970	0.226412	0.15736	0.293724	0.161246
13980	0.222233	0.150433	0.305571	0.156361
13990	0.199126	0.147791	0.307944	0.170539
14000	0.163085	0.13842	0.290225	0.1791
14010	0.1788	0.138501	0.28138	0.18693
14020	0.157504	0.149367	0.278511	0.182684
14030	0.1648	0.163176	0.258375	0.198582
14040	0.178206	0.16474	0.284433	0.227013
14050	0.150041	0.208027	0.314433	0.199225
14060	0.161578	0.175107	0.313454	0.196082
14070	0.187403	0.186703	0.281317	0.198388
14080	0.175452	0.185484	0.305199	0.170739
14090	0.193755	0.183839	0.318319	0.174143
14100	0.226237	0.194355	0.334696	0.179106
14110	0.221171	0.19224	0.298821	0.148899
14120	0.210608	0.189811	0.306482	0.155477
14130	0.193866	0.208667	0.332242	0.165888
14140	0.171733	0.197799	0.323709	0.177524
14150	0.162234	0.189475	0.329773	0.196864
14160	0.13736	0.158077	0.329988	0.217473
14170	0.150233	0.165728	0.344236	0.202717
14180	0.155477	0.161134	0.331312	0.193112
14190	0.169767	0.174272	0.334236	0.193913
14200	0.154792	0.184685	0.356656	0.192935
14210	0.1494	0.141628	0.374806	0.221775
14220	0.14581	0.129307	0.341711	0.189163
14230	0.138725	0.129545	0.364464	0.226803
14240	0.178359	0.143908	0.415276	0.248153
14250	0.189133	0.167451	0.420724	0.223105
14260	0.169072	0.171476	0.430748	0.212506
14270	0.141566	0.170844	0.445258	0.209935
14280	0.152505	0.17712	0.431139	0.180594
14290	0.15026	0.187688	0.422385	0.200142
14300	0.184717	0.193922	0.413296	0.229797
14310	0.178311	0.180687	0.391419	0.226643
14320	0.16929	0.17174	0.375924	0.249529
14330	0.153098	0.182767	0.401265	0.215265
14340	0.150078	0.177757	0.402336	0.220033
14350	0.157047	0.182771	0.365	0.215838
14360	0.166397	0.209597	0.362283	0.208936
14370	0.172027	0.198429	0.363823	0.223991
14380	0.171386	0.177449	0.393121	0.206128
14390	0.187515	0.154278	0.383324	0.193272
14400	0.192093	0.156664	0.386543	0.190579
14410	0.184272	0.138258	0.389175	0.18766
14420	0.180651	0.16648	0.367912	0.211869
14430	0.15052	0.189188	0.359513	0.187164
14440	0.164554	0.182418	0.354449	0.189643
14450	0.162068	0.180056	0.366073	0.195455
14460	0.183649	0.182426	0.353823	0.198228
14470	0.176075	0.194704	0.366927	0.21719
14480	0.212656	0.191154	0.43919	0.225289
14490	0.226819	0.211931	0.438101	0.240432
14500	0.209669	0.201197	0.419098	0.230524
14510	0.224032	0.217617	0.443695	0.240496
14520	0.230061	0.174507	0.42737	0.265481
14530	0.215036	0.186071	0.408824	0.245283
14540	0.208566	0.152815	0.372897	0.250932
14550	0.221429	0.155006	0.378176	0.227756
14560	0.186779	0.172993	0.31929	0.210006
14570	0.192126	0.16413	0.314363	0.203172
14580	0.18252	0.15332	0.335226	0.19726
14590	0.187379	0.168138	0.317444	0.167549
14600	0.238108	0.16916	0.342452	0.187238
14610	0.198021	0.163888	0.310601	0.189134
14620	0.185122	0.1964	0.316097	0.193756
14630	0.199921	0.209904	0.340667	0.184983
14640	0.172644	0.171883	0.325627	0.165706
14650	0.166248	0.177595	0.368666	0.155415
14660	0.154981	0.189367	0.381157	0.160034
14670	0.163168	0.184121	0.398503	0.169637
14680	0.164832	0.182436	0.374572	0.193636
14690	0.156878	0.19711	0.386719	0.164103
14700	0.141787	0.198574	0.394125	0.17228
14710	0.17534	0.18872	0.350501	0.181267
14720	0.189957	0.209154	0.313692	0.190484
14730	0.165492	0.205074	0.291266	0.176381
14740	0.15782	0.197444	0.293503	0.168727
14750	0.178206	0.18163	0.27603	0.170766
14760	0.166434	0.180234	0.254613	0.19292
14770	0.174211	0.186143	0.257676	0.173935
14780	0.169823	0.189045	0.282276	0.156409
14790	0.187087	0.18093	0.247539	0.151855
14800	0.176372	0.173874	0.312604	0.200527
14810	0.181882	0.200062	0.317126	0.196209
14820	0.154753	0.190721	0.273298	0.195298
14830	0.164509	0.181064	0.268668	0.227922
14840	0.177224	0.175561	0.295004	0.213507
14850	0.168994	0.166665	0.29416	0.242432
14860	0.180291	0.177988	0.315299	0.229953
14870	0.194438	0.141561	0.321682	0.250072
14880	0.180598	0.15793	0.29307	0.264838
14890	0.204249	0.181166	0.288942	0.289868
14900	0.202706	0.161089	0.282106	0.31372
14910	0.202911	0.168614	0.314666	0.293844
14920	0.223963	0.173635	0.297922	0.30145
14930	0.216064	0.156139	0.29275	0.272259
14940	0.232673	0.171757	0.247183	0.264238
14950	0.225774	0.197319	0.254012	0.289293
14960	0.208674	0.190257	0.248995	0.262156
14970	0.207735	0.177482	0.239787	0.21529
14980	0.195004	0.178325	0.23866	0.250014
14990	0.210923	0.205101	0.238924	0.210685
15000	0.218788	0.22579	0.276303	0.19067
15010	0.241033	0.21496	0.304874	0.21181
15020	0.220225	0.214353	0.303977	0.206364
15030	0.192103	0.218751	0.3119	0.197465
15040	0.175612	0.199752	0.302905	0.197287
15050	0.182359	0.179107	0.33469	0.156203
15060	0.193098	0.152097	0.336401	0.167902
15070	0.195456	0.171748	0.366272	0.191425
15080	0.177224	0.212704	0.292079	0.199691
15090	0.189084	0.226951	0.26944	0.194063
15100	0.192387	0.217703	0.27711	0.188752
15110	0.176747	0.227695	0.283046	0.191081
15120	0.175911	0.207885	0.288635	0.17921
15130	0.190441	0.198031	0.295093	0.171659
15140	0.196945	0.185228	0.289452	0.19653
15150	0.211893	0.202652	0.239038	0.222097
15160	0.207916	0.184832	0.237946	0.21799
15170	0.19803	0.164409	0.292067	0.222488
15180	0.197071	0.185198	0.322668	0.216262
15190	0.222543	0.225718	0.321466	0.208052
15200	0.222285	0.226221	0.297394	0.21217
15210	0.215997	0.249965	0.303235	0.22657
15220	0.196408	0.210593	0.295126	0.231875
15230	0.194559	0.216855	0.28187	0.231123
15240	0.17907	0.227946	0.274603	0.23244
15250	0.183996	0.235885	0.323852	0.262228
15260	0.169713	0.232261	0.324954	0.261222
15270	0.163902	0.2221	0.307166	0.246531
15280	0.168051	0.213459	0.305048	0.220406
15290	0.163745	0.179765	0.326598	0.185072
15300	0.192959	0.18789	0.325791	0.190664
15310	0.157321	0.179657	0.2959	0.203659
15320	0.163933	0.185815	0.304945	0.216374
15330	0.195717	0.183889	0.322706	0.235522
15340	0.209993	0.153488	0.330176	0.220745
15350	0.185094	0.146924	0.348381	0.188957
15360	0.171489	0.149682	0.35573	0.210193
15370	0.166088	0.150563	0.322896	0.196532
15380	0.167309	0.172841	0.310063	0.197421
15390	0.163539	0.193798	0.353827	0.178957
15400	0.161673	0.191111	0.345276	0.140921
15410	0.15616	0.200263	0.37788	0.161711
15420	0.166103	0.213499	0.371753	0.17318
15430	0.170029	0.174604	0.328932	0.15966
15440	0.190022	0.189043	0.344361	0.177891
15450	0.185721	0.179437	0.296196	0.159555
15460	0.154319	0.198884	0.284062	0.18283
15470	0.157566	0.18052	0.26109	0.172924
15480	0.184085	0.196094	0.281909	0.178627
15490	0.187645	0.176682	0.303347	0.192506
15500	0.216327	0.187891	0.331889	0.165631
15510	0.208512	0.177742	0.352958	0.173279
15520	0.194788	0.162906	0.374332	0.188032
15530	0.199528	0.184839	0.369488	0.177804
15540	0.222586	0.194118	0.375733	0.168658
15550	0.188072	0.18917	0.37631	0.17838
15560	0.162124	0.164892	0.398024	0.172203
15570	0.183123	0.160347	0.372802	0.191317
15580	0.225189	0.173166	0.401419	0.193587
15590	0.243577	0.184282	0.435473	0.20754
15600	0.245906	0.173848	0.411786	0.18832
15610	0.245673	0.156873	0.45298	0.169355
15620	0.223507	0.159076	0.446834	0.173436
15630	0.195626	0.15188	0.434779	0.183889
15640	0.17519	0.170892	0.388962	0.202851
15650	0.175291	0.175717	0.429028	0.195635
15660	0.180132	0.18742	0.426133	0.163732
15670	0.194094	0.206889	0.384068	0.138799
15680	0.18541	0.195371	0.370783	0.151901
15690	0.186146	0.178593	0.350634	0.167139
15700	0.171038	0.186138	0.330041	0.155465
15710	0.189358	0.179363	0.295741	0.1875
15720	0.210129	0.18379	0.327953	0.21536
15730	0.21659	0.188685	0.332858	0.230325
15740	0.212531	0.193179	0.302048	0.24196
15750	0.205139	0.187843	0.330625	0.254929
15760	0.204362	0.202369	0.328661	0.238655
15770	0.207132	0.197043	0.335235	0.257384
15780	0.186473	0.199701	0.322923	0.241474
15790	0.188437	0.199698	0.32151	0.204141
15800	0.150272	0.230663	0.354039	0.195942
15810	0.160198	0.191337	0.36458	0.177864
15820	0.163193	0.196223	0.374316	0.189701
15830	0.160088	0.199258	0.378243	0.199894
15840	0.148803	0.202978	0.341766	0.187521
15850	0.140028	0.179791	0.351334	0.207097
15860	0.13718	0.210717	0.335569	0.217416
15870	0.165354	0.218157	0.339039	0.230103
15880	0.157731	0.178185	0.304475	0.198744
15890	0.151074	0.200399	0.284597	0.185061
15900	0.150716	0.202679	0.27613	0.180838
15910	0.188727	0.204838	0.274477	0.172191
15920	0.213334	0.236542	0.294086	0.206441
15930	0.230844	0.196345	0.323093	0.200551
15940	0.21055	0.203296	0.354875	0.227861
15950	0.177736	0.213386	0.340785	0.216666
15960	0.195552	0.225091	0.369625	0.182877
15970	0.234143	0.213129	0.335638	0.207387
15980	0.199468	0.18763	0.343469	0.23261
15990	0.205299	0.196453	0.341797	0.210559
16000	0.186936	0.191215	0.366144	0.186283
16010	0.214566	0.19541	0.361962	0.200509
16020	0.204068	0.177019	0.368991	0.217722
16030	0.231585	0.180023	0.364831	0.203962
16040	0.21878	0.151533	0.375998	0.157813
16050	0.191454	0.150355	0.359751	0.16296
16060	0.168859	0.175094	0.372385	0.171412
16070	0.180004	0.180635	0.355386	0.180536
16080	0.179884	0.199862	0.311596	0.187659
16090	0.171379	0.213084	0.359998	0.182559
16100	0.189207	0.218282	0.347014	0.188091
16110	0.157969	0.209757	0.349089	0.174935
16120	0.147526	0.231103	0.326274	0.189777
16130	0.172362	0.224738	0.33249	0.177561
16140	0.214547	0.228394	0.326395	0.173658
16150	0.222718	0.220503	0.321676	0.185067
16160	0.207415	0.22189	0.273063	0.150695
16170	0.204498	0.2369	0.269739	0.174084
16180	0.213247	0.226921	0.273453	0.167105
16190	0.204145	0.205267	0.290825	0.167955
16200	0.197053	0.194474	0.287402	0.172758
16210	0.207782	0.201831	0.310313	0.160032
16220	0.194228	0.203721	0.297164	0.155065
16230	0.192567	0.182128	0.290754	0.147267
16240	0.193711	0.195539	0.289138	0.131537
16250	0.211268	0.188275	0.285401	0.132449
16260	0.191847	0.1996	0.310939	0.151028
16270	0.21377	0.201878	0.356801	0.154044
16280	0.215584	0.217753	0.328524	0.140912
16290	0.224545	0.235452	0.325955	0.126634
16300	0.208928	0.200472	0.323551	0.16535
16310	0.220067	0.174767	0.370453	0.160279
16320	0.250242	0.198935	0.403373	0.152533
16330	0.236733	0.172259	0.382668	0.151652
16340	0.251193	0.18288	0.361904	0.153527
16350	0.271086	0.217195	0.35463	0.160119
16360	0.281655	0.239825	0.349827	0.180827
16370	0.309476	0.236236	0.378097	0.141613
16380	0.307116	0.244176	0.408916	0.12719
16390	0.252358	0.258819	0.422522	0.144962
16400	0.281865	0.268075	0.423053	0.167077
16410	0.249874	0.279879	0.427159	0.181379
16420	0.230043	0.280744	0.427512	0.162585
16430	0.238927	0.260932	0.44158	0.193382
16440	0.261661	0.29184	0.418628	0.195001
16450	0.267741	0.30398	0.408572	0.181763
16460	0.276899	0.309089	0.369497	0.199012
16470	0.276255	0.284401	0.363719	0.185176
16480	0.2834	0.293718	0.388198	0.205327
16490	0.335713	0.259001	0.42049	0.212077
16500	0.296425	0.239232	0.425553	0.205024
16510	0.299682	0.231175	0.412594	0.189888
16520	0.280688	0.195801	0.380072	0.202752
16530	0.250773	0.205629	0.397727	0.207131
16540	0.242123	0.195087	0.371911	0.205346
16550	0.239709	0.205819	0.372708	0.219727
16560	0.240876	0.192375	0.399234	0.225963
16570	0.269804	0.206216	0.364973	0.220241
16580	0.239843	0.208553	0.329316	0.262634
16590	0.25276	0.202203	0.311193	0.244527
16600	0.216669	0.176993	0.310717	0.212162
16610	0.20882	0.182137	0.270502	0.218074
16620	0.197949	0.204367	0.262759	0.236136
16630	0.245858	0.239243	0.269248	0.254124
16640	0.200316	0.24623	0.291269	0.267608
16650	0.21897	0.265357	0.25973	0.213015
16660	0.23016	0.246197	0.27135	0.211243
16670	0.208963	0.236889	0.276173	0.218798
16680	0.206267	0.240487	0.314785	0.20532
16690	0.208324	0.24391	0.321666	0.203414
16700	0.237172	0.259323	0.344432	0.185096
16710	0.227053	0.308874	0.345328	0.200814
16720	0.219894	0.297803	0.31108	0.231261
16730	0.264024	0.281834	0.264717	0.209359
16740	0.265789	0.286746	0.299373	0.196516
16750	0.270025	0.26837	0.315493	0.171388
16760	0.247016	0.266336	0.339622	0.181057
16770	0.262055	0.250763	0.342289	0.197987
16780	0.249388	0.269506	0.308397	0.178697
16790	0.26741	0.292941	0.309849	0.161866
16800	0.31289	0.28889	0.300796	0.18648
16810	0.314278	0.255205	0.317247	0.166634
16820	0.278151	0.25897	0.333225	0.169118
16830	0.259856	0.265685	0.324716	0.166575
16840	0.295951	0.265026	0.295284	0.175751
16850	0.292527	0.245011	0.299548	0.209131
16860	0.290025	0.242588	0.347036	0.219277
16870	0.263209	0.215612	0.374188	0.192979
16880	0.270919	0.19269	0.345416	0.175142
16890	0.248872	0.153363	0.349177	0.204183
16900	0.245121	0.172076	0.378514	0.210875
16910	0.251787	0.192018	0.358075	0.189028
16920	0.229929	0.194011	0.361237	0.190447
16930	0.248807	0.20401	0.358749	0.229889
16940	0.253268	0.199544	0.336419	0.232604
16950	0.217064	0.212764	0.32818	0.208995
16960	0.214532	0.2121	0.388006	0.22303
16970	0.183014	0.242578	0.361897	0.220555
16980	0.190938	0.238039	0.367397	0.231557
16990	0.214727	0.252394	0.359352	0.207807
17000	0.222703	0.212689	0.396913	0.182166
17010	0.225488	0.216025	0.411666	0.188295
17020	0.233384	0.227609	0.395522	0.213372
17030	0.224369	0.217383	0.418092	0.205153
17040	0.22321	0.239818	0.388943	0.22422
17050	0.217139	0.267963	0.390372	0.216441
17060	0.211338	0.231531	0.4195	0.218322
17070	0.205068	0.259592	0.467777	0.199884
17080	0.189901	0.226494	0.465482	0.202938
17090	0.20062	0.217181	0.461384	0.186522
17100	0.190139	0.240504	0.477625	0.181171
17110	0.213109	0.253825	0.451211	0.139636
17120	0.193919	0.272976	0.453629	0.178126
17130	0.191668	0.263647	0.442397	0.187668
17140	0.220748	0.248206	0.426955	0.158776
17150	0.23047	0.221755	0.422098	0.187021
17160	0.23184	0.218134	0.410279	0.188392
17170	0.257173	0.200025	0.436304	0.18651
17180	0.224338	0.197398	0.449921	0.211125
17190	0.210735	0.219944	0.440543	0.222018
17200	0.193939	0.197771	0.37412	0.194264
17210	0.192725	0.23163	0.321737	0.184634
17220	0.202036	0.233135	0.30363	0.172425
17230	0.184526	0.203367	0.290884	0.161912
17240	0.172661	0.230117	0.256806	0.177641
17250	0.154584	0.242472	0.219383	0.182994
17260	0.159983	0.234698	0.218616	0.156523
17270	0.164802	0.263315	0.232873	0.18528
17280	0.175709	0.268885	0.242504	0.176879
17290	0.183248	0.252094	0.262959	0.173617
17300	0.171601	0.227242	0.243833	0.174707
17310	0.18348	0.264687	0.261096	0.184655
17320	0.203137	0.259061	0.266885	0.165934
17330	0.196599	0.245506	0.279746	0.194434
17340	0.188709	0.249383	0.252068	0.196237
17350	0.162105	0.239311	0.282714	0.169199
17360	0.168294	0.250184	0.299156	0.149093
17370	0.192491	0.257802	0.298878	0.159121
17380	0.217547	0.263347	0.340872	0.187536
17390	0.2116	0.240186	0.336782	0.169418
17400	0.215636	0.224883	0.354831	0.175183
17410	0.206526	0.247766	0.341631	0.175849
17420	0.23538	0.246384	0.352132	0.166388
17430	0.234888	0.269364	0.335253	0.161102
17440	0.222012	0.279093	0.357226	0.178585
17450	0.204952	0.27449	0.306203	0.160481
17460	0.202792	0.311033	0.299505	0.167429
17470	0.205075	0.269123	0.333323	0.191068
17480	0.200765	0.238281	0.367464	0.214539
17490	0.213929	0.24088	0.368171	0.212818
17500	0.177574	0.251124	0.393063	0.182796
17510	0.159887	0.247354	0.376595	0.152094
17520	0.175975	0.216764	0.360702	0.16099
17530	0.175759	0.239676	0.349833	0.163618
17540	0.191506	0.251877	0.37175	0.175086
17550	0.223442	0.283894	0.375997	0.175606
17560	0.268399	0.265966	0.375859	0.170391
17570	0.261005	0.258634	0.382881	0.145346
17580	0.262555	0.272172	0.440819	0.152963
17590	0.24482	0.257117	0.419917	0.154902
17600	0.258494	0.238293	0.390854	0.152736
17610	0.229425	0.238486	0.343668	0.171114
17620	0.20129	0.232401	0.319176	0.214709
17630	0.207843	0.216605	0.338034	0.203352
17640	0.210677	0.195523	0.309862	0.218602
17650	0.252769	0.165807	0.336581	0.258971
17660	0.225806	0.206599	0.311456	0.225637
17670	0.185299	0.182261	0.279428	0.258461
17680	0.174142	0.206813	0.287748	0.234381
17690	0.166546	0.190904	0.332247	0.220731
17700	0.177311	0.198354	0.348649	0.180699
17710	0.16127	0.20597	0.332485	0.186655
17720	0.181258	0.205511	0.342296	0.184622
17730	0.167579	0.190373	0.355137	0.173757
17740	0.18484	0.201096	0.344952	0.23087
17750	0.188202	0.183642	0.320925	0.231776
17760	0.200332	0.188052	0.291659	0.245496
17770	0.195843	0.194354	0.322535	0.209954
17780	0.209736	0.182819	0.31655	0.238277
17790	0.193207	0.14628	0.353316	0.238276
17800	0.212773	0.164305	0.358908	0.217626
17810	0.230599	0.19409	0.370177	0.17197
17820	0.239245	0.189529	0.377254	0.217955
17830	0.217914	0.162452	0.376514	0.216864
17840	0.214102	0.169974	0.35889	0.199318
17850	0.208222	0.1988	0.355742	0.212373
17860	0.178539	0.229854	0.420732	0.215404
17870	0.193546	0.232696	0.433235	0.209847
17880	0.177641	0.218774	0.459347	0.230365
17890	0.196831	0.219277	0.424978	0.256083
17900	0.196005	0.208697	0.4606	0.240082
17910	0.173505	0.204622	0.416188	0.244969
17920	0.197126	0.191243	0.439272	0.233093
17930	0.186018	0.213825	0.40295	0.225604
17940	0.204741	0.221576	0.400525	0.264477
17950	0.191137	0.250186	0.370948	0.249305
17960	0.202831	0.25497	0.383901	0.205079
17970	0.258725	0.268043	0.418624	0.18065
17980	0.259642	0.257397	0.396797	0.209471
17990	0.25653	0.220466	0.386276	0.202135
18000	0.23786	0.215506	0.415567	0.173828
18010	0.213033	0.205196	0.431085	0.188758
18020	0.22214	0.210963	0.39651	0.192341
18030	0.23557	0.185383	0.372693	0.195302
18040	0.230099	0.217315	0.374199	0.234139
18050	0.227914	0.233814	0.352588	0.268347
18060	0.238273	0.245741	0.358077	0.262782
18070	0.251567	0.250122	0.405755	0.247835
18080	0.284464	0.220542	0.435075	0.219295
18090	0.271983	0.207718	0.455051	0.193571
18100	0.241632	0.204006	0.415303	0.156556
18110	0.245357	0.224031	0.403883	0.203768
18120	0.220983	0.23743	0.367692	0.2013
18130	0.24225	0.242448	0.385778	0.204181
18140	0.239969	0.237706	0.380573	0.205028
18150	0.241302	0.234363	0.383007	0.206188
18160	0.248741	0.240022	0.421758	0.18996
18170	0.241036	0.22239	0.395432	0.161349
18180	0.204428	0.211003	0.356334	0.174688
18190	0.212806	0.224425	0.374912	0.183726
18200	0.224553	0.212266	0.369431	0.177623
18210	0.251388	0.187223	0.379894	0.18222
18220	0.245966	0.203145	0.387839	0.215623
18230	0.248178	0.224572	0.45381	0.215829
18240	0.250149	0.219098	0.452435	0.207572
18250	0.246408	0.198025	0.485276	0.209054
18260	0.254504	0.19756	0.445084	0.188556
18270	0.224554	0.194292	0.401	0.165415
18280	0.225289	0.192109	0.401187	0.158459
18290	0.2412	0.190648	0.411831	0.158516
18300	0.224022	0.198726	0.41651	0.15439
18310	0.232935	0.189037	0.394659	0.143904
18320	0.239567	0.17038	0.387167	0.139258
18330	0.227622	0.150253	0.357808	0.130142
18340	0.241532	0.136593	0.353917	0.146276
18350	0.241257	0.162408	0.339113	0.156349
18360	0.258882	0.175309	0.329597	0.139304
18370	0.257381	0.214552	0.35585	0.173679
18380	0.245225	0.207793	0.322718	0.186408
18390	0.257563	0.190498	0.305333	0.157953
18400	0.273349	0.15271	0.336436	0.150145
18410	0.252214	0.167414	0.313225	0.167794
18420	0.239867	0.182235	0.302955	0.173552
18430	0.203781	0.160899	0.308035	0.1653
18440	0.214065	0.166326	0.304505	0.1879
18450	0.245518	0.186753	0.322851	0.185943
18460	0.245021	0.182289	0.350149	0.182797
18470	0.205201	0.195884	0.343019	0.181951
18480	0.231096	0.15958	0.299114	0.152675
18490	0.220977	0.164585	0.338457	0.153096
18500	0.239716	0.159021	0.361121	0.157032
18510	0.252092	0.154089	0.338274	0.142153
18520	0.259418	0.151676	0.343657	0.149223
18530	0.232609	0.138682	0.370475	0.165495
18540	0.23971	0.153633	0.364874	0.169337
18550	0.212934	0.165926	0.356074	0.163784
18560	0.257785	0.137672	0.351555	0.150016
18570	0.248907	0.141356	0.350469	0.156946
18580	0.231334	0.145392	0.359442	0.162501
18590	0.230009	0.158752	0.348112	0.142401
18600	0.261889	0.158714	0.322053	0.159739
18610	0.253246	0.174094	0.293158	0.165537
18620	0.235955	0.177689	0.316243	0.166349
18630	0.26229	0.175573	0.311358	0.15794
18640	0.260571	0.183161	0.330014	0.180009
18650	0.235879	0.185702	0.338873	0.168563
18660	0.238019	0.145959	0.356156	0.187231
18670	0.246298	0.149969	0.329816	0.176235
18680	0.239761	0.170294	0.306132	0.15708
18690	0.232309	0.162588	0.280966	0.184792
18700	0.220606	0.170301	0.296553	0.187031
18710	0.233597	0.14596	0.30802	0.186913
18720	0.229232	0.152818	0.328492	0.159868
18730	0.205425	0.155032	0.390033	0.184541
18740	0.214271	0.169152	0.418966	0.193959
18750	0.231008	0.180555	0.418868	0.18426
18760	0.232064	0.18319	0.403481	0.174536
18770	0.2509	0.190213	0.362708	0.164482
18780	0.273894	0.192391	0.38333	0.169684
18790	0.2816	0.196436	0.383524	0.151546
18800	0.255727	0.200776	0.364743	0.158329
18810	0.265292	0.19698	0.308816	0.154868
18820	0.240219	0.196971	0.352882	0.158976
18830	0.209779	0.192595	0.363207	0.176898
18840	0.207461	0.194243	0.353511	0.182288
18850	0.197936	0.166308	0.373974	0.181118
18860	0.19475	0.179843	0.336538	0.193122
18870	0.178593	0.164309	0.347312	0.225525
18880	0.189587	0.170094	0.324999	0.212204
18890	0.185938	0.163412	0.312874	0.206832
18900	0.196042	0.157041	0.336693	0.188475
18910	0.169646	0.164173	0.366863	0.188389
18920	0.201709	0.166636	0.389005	0.173576
18930	0.215258	0.178916	0.362514	0.174262
18940	0.205864	0.181542	0.393893	0.165349
18950	0.206656	0.19908	0.37996	0.179452
18960	0.227046	0.177379	0.351887	0.197147
18970	0.231801	0.169277	0.387897	0.181781
18980	0.262317	0.191012	0.41545	0.164008
18990	0.253633	0.174628	0.409973	0.150775
19000	0.259696	0.189027	0.372447	0.151868
19010	0.220678	0.202041	0.378322	0.147088
19020	0.208987	0.183014	0.338004	0.16427
19030	0.219793	0.191969	0.310969	0.172182
19040	0.223053	0.189733	0.297195	0.180102
19050	0.212185	0.2066	0.310909	0.175105
19060	0.222223	0.207231	0.29858	0.172569
19070	0.207732	0.2334	0.261409	0.169793
19080	0.221472	0.201396	0.242748	0.186274
19090	0.221183	0.185047	0.215162	0.191988
19100	0.226166	0.185957	0.230596	0.178259
19110	0.213097	0.205215	0.201456	0.188657
19120	0.196608	0.206653	0.239897	0.181124
19130	0.200944	0.206061	0.242834	0.166888
19140	0.195252	0.177713	0.24263	0.179744
19150	0.196182	0.176056	0.27028	0.202571
19160	0.185217	0.165988	0.272591	0.23222
19170	0.214024	0.197331	0.208949	0.217927
19180	0.190842	0.189308	0.20085	0.217834
19190	0.209817	0.223859	0.250849	0.21161
19200	0.221745	0.207771	0.28463	0.192667
19210	0.223269	0.236844	0.295989	0.194974
19220	0.202688	0.203627	0.306694	0.202902
19230	0.203153	0.207627	0.304815	0.203499
19240	0.177589	0.222937	0.335861	0.187474
19250	0.184813	0.212787	0.341398	0.165938
19260	0.188885	0.235511	0.358237	0.176685
19270	0.181732	0.254413	0.349467	0.197889
19280	0.20896	0.24707	0.344382	0.196293
19290	0.196782	0.238075	0.342772	0.20435
19300	0.197735	0.213473	0.353127	0.199935
19310	0.211535	0.214707	0.331321	0.223494
19320	0.219679	0.242784	0.30731	0.214599
19330	0.235441	0.247395	0.333752	0.178922
19340	0.244824	0.252691	0.310474	0.17433
19350	0.212819	0.273815	0.287037	0.168953
19360	0.205336	0.254105	0.300245	0.173341
19370	0.225696	0.276618	0.312779	0.171306
19380	0.216062	0.251946	0.309237	0.170167
19390	0.205516	0.224089	0.336176	0.169661
19400	0.21082	0.236426	0.329643	0.17679
19410	0.204759	0.203204	0.317954	0.198576
19420	0.201948	0.216004	0.335254	0.217519
19430	0.194555	0.245979	0.340139	0.233167
19440	0.193079	0.251852	0.318802	0.24378
19450	0.206309	0.266819	0.34517	0.22908
19460	0.186485	0.245639	0.313842	0.23858
19470	0.175604	0.216015	0.327971	0.250784
19480	0.202734	0.214985	0.344587	0.230106
19490	0.193112	0.247445	0.320117	0.251038
19500	0.183815	0.247182	0.283443	0.225862
19510	0.174527	0.218147	0.277796	0.213821
19520	0.176389	0.204184	0.274948	0.214632
19530	0.185158	0.235088	0.297991	0.21065
19540	0.194024	0.260634	0.325997	0.193597
19550	0.24	0.239204	0.325286	0.171644
19560	0.237012	0.257696	0.375289	0.18915
19570	0.213633	0.245005	0.360709	0.181976
19580	0.245137	0.244402	0.367157	0.217458
19590	0.264836	0.229508	0.342113	0.209273
19600	0.25867	0.235203	0.318206	0.191917
19610	0.262707	0.220128	0.349579	0.212189
19620	0.272626	0.206268	0.367875	0.227643
19630	0.25962	0.177895	0.325134	0.216105
19640	0.236835	0.201129	0.317241	0.190283
19650	0.253096	0.211257	0.320533	0.21553
19660	0.253607	0.22247	0.3199	0.236375
19670	0.246877	0.231789	0.297241	0.247568
19680	0.23161	0.198348	0.267836	0.271161
19690	0.241532	0.212531	0.282867	0.231784
19700	0.274248	0.204497	0.318939	0.266431
19710	0.274736	0.205176	0.362776	0.272058
19720	0.245437	0.195525	0.333442	0.269932
19730	0.257973	0.195302	0.314399	0.249814
19740	0.269806	0.191391	0.320862	0.233242
19750	0.278751	0.174497	0.310113	0.259206
19760	0.281396	0.197411	0.315839	0.227073
19770	0.286647	0.200695	0.320199	0.211969
19780	0.278164	0.196061	0.332486	0.184652
19790	0.252844	0.176278	0.321623	0.218382
19800	0.24416	0.175302	0.299928	0.208084
19810	0.238646	0.160643	0.26868	0.195935
19820	0.278373	0.170569	0.260098	0.17156
19830	0.291933	0.161257	0.246483	0.181644
19840	0.28654	0.19067	0.218803	0.204825
19850	0.25601	0.190535	0.244845	0.16279
19860	0.236648	0.177018	0.288589	0.17028
19870	0.209836	0.172617	0.305601	0.185874
19880	0.205983	0.162044	0.296245	0.191206
19890	0.233236	0.170012	0.274869	0.176554
19900	0.2237	0.178819	0.264095	0.161828
19910	0.211029	0.187363	0.226881	0.161574
19920	0.184923	0.184992	0.239473	0.159001
19930	0.189384	0.199094	0.269342	0.163338
19940	0.200404	0.184745	0.254923	0.153115
19950	0.209608	0.188629	0.235903	0.170596
19960	0.237648	0.197874	0.267877	0.16858
19970	0.239649	0.204925	0.283032	0.156791
19980	0.256614	0.209817	0.297783	0.17623
[truncated: 8,002 more rows]

## Sheet: Rg
Time	Control	quercetin	kaempferol	wogonin
0	2.78326	2.78475	2.78212	2.783
10	2.80453	2.8042	2.79959	2.81343
20	2.80892	2.81174	2.78401	2.83801
30	2.7921	2.79901	2.79011	2.79903
40	2.78604	2.79001	2.80968	2.80254
50	2.77226	2.79683	2.80932	2.81238
60	2.79046	2.80802	2.78188	2.8048
70	2.77543	2.81843	2.78768	2.78074
80	2.77489	2.82048	2.80518	2.7831
90	2.76349	2.79083	2.79882	2.77141
100	2.79225	2.81513	2.81896	2.7805
110	2.78254	2.8278	2.81183	2.77787
120	2.79036	2.83371	2.80679	2.77497
130	2.80283	2.8241	2.80549	2.78728
140	2.79088	2.83059	2.79385	2.79045
150	2.81155	2.84889	2.78032	2.7836
160	2.80087	2.83701	2.79682	2.78555
170	2.79634	2.83813	2.77276	2.78792
180	2.8068	2.85817	2.78406	2.80478
190	2.82737	2.85854	2.7971	2.83538
200	2.81473	2.85335	2.8147	2.80168
210	2.82341	2.86972	2.80396	2.80075
220	2.79995	2.88306	2.81439	2.77398
230	2.80518	2.86534	2.81994	2.77604
240	2.80585	2.86594	2.83109	2.80033
250	2.82264	2.87065	2.84926	2.80054
260	2.83477	2.89509	2.83995	2.77528
270	2.81046	2.88763	2.82371	2.77715
280	2.80591	2.87316	2.8193	2.78979
290	2.81602	2.83069	2.82299	2.77501
300	2.81335	2.82178	2.83189	2.76385
310	2.7875	2.80959	2.84614	2.74206
320	2.78097	2.8181	2.81932	2.75479
330	2.79521	2.82824	2.82453	2.75374
340	2.80068	2.80088	2.84033	2.73265
350	2.77719	2.82511	2.81248	2.72133
360	2.78405	2.8085	2.81314	2.73402
370	2.76362	2.83556	2.81443	2.74307
380	2.79553	2.83959	2.79734	2.72934
390	2.82035	2.8289	2.80853	2.73725
400	2.78703	2.82518	2.80579	2.71629
410	2.8382	2.81197	2.80621	2.73601
420	2.80574	2.81833	2.8086	2.76474
430	2.79105	2.80461	2.79399	2.7447
440	2.8044	2.83042	2.79693	2.75248
450	2.79001	2.81917	2.77602	2.757
460	2.80586	2.81668	2.78199	2.75483
470	2.82679	2.82616	2.74398	2.77781
480	2.81894	2.83673	2.76832	2.77696
490	2.80823	2.85007	2.76112	2.77747
500	2.80047	2.85243	2.79201	2.77282
510	2.80973	2.88069	2.80085	2.78718
520	2.82207	2.88779	2.8049	2.80812
530	2.8003	2.86765	2.78431	2.79369
540	2.78189	2.81773	2.80669	2.78915
550	2.76114	2.80036	2.79357	2.78091
560	2.7902	2.8427	2.77284	2.75822
570	2.8035	2.84728	2.7858	2.76784
580	2.78827	2.82648	2.77313	2.7409
590	2.79698	2.84675	2.81397	2.7328
600	2.81044	2.82922	2.81269	2.74572
610	2.82951	2.83862	2.82344	2.74321
620	2.82729	2.84786	2.82528	2.71909
630	2.82895	2.8372	2.84233	2.73407
640	2.8274	2.85386	2.84355	2.7156
650	2.82039	2.8195	2.84328	2.72206
660	2.82156	2.82782	2.87633	2.75476
670	2.84325	2.82866	2.85186	2.76386
680	2.81592	2.86841	2.82003	2.75274
690	2.81228	2.86582	2.81918	2.76743
700	2.81957	2.85432	2.82521	2.76314
710	2.81346	2.85303	2.84942	2.74234
720	2.82692	2.84796	2.85089	2.75666
730	2.84868	2.87517	2.83416	2.73442
740	2.83479	2.86303	2.82093	2.71504
750	2.84569	2.86682	2.84386	2.71745
760	2.85023	2.87059	2.84383	2.7431
770	2.86174	2.87455	2.80499	2.73744
780	2.858	2.87865	2.81689	2.72667
790	2.86221	2.8775	2.80912	2.72926
800	2.84546	2.8758	2.80006	2.71415
810	2.85405	2.87286	2.77151	2.72982
820	2.8252	2.87568	2.78223	2.7428
830	2.84224	2.87058	2.80377	2.72547
840	2.84537	2.82804	2.84995	2.71173
850	2.83976	2.81839	2.84187	2.72832
860	2.85001	2.82535	2.83706	2.75949
870	2.86095	2.81941	2.83894	2.78719
880	2.81502	2.80808	2.82093	2.81027
890	2.80731	2.83604	2.80491	2.81868
900	2.81098	2.83955	2.81242	2.7843
910	2.79157	2.84071	2.82112	2.76812
920	2.80057	2.83618	2.83825	2.76053
930	2.77634	2.8162	2.85901	2.75215
940	2.80262	2.84606	2.84732	2.7557
950	2.79179	2.84688	2.8464	2.76365
960	2.8125	2.83113	2.82439	2.75399
970	2.79771	2.82652	2.84881	2.75808
980	2.8223	2.83835	2.84789	2.77364
990	2.83334	2.86217	2.83079	2.79468
1000	2.80934	2.85425	2.82741	2.79848
1010	2.82553	2.86868	2.85336	2.80365
1020	2.79894	2.8746	2.84347	2.79003
1030	2.78072	2.87931	2.83387	2.793
1040	2.79328	2.8864	2.82367	2.80559
1050	2.79923	2.90493	2.80843	2.79027
1060	2.7975	2.88611	2.8087	2.78571
1070	2.80092	2.89749	2.84762	2.77755
1080	2.80114	2.89289	2.82661	2.78934
1090	2.80543	2.86744	2.83654	2.77635
1100	2.80399	2.85869	2.84479	2.76667
1110	2.80533	2.8866	2.848	2.78297
1120	2.802	2.88198	2.8282	2.78719
1130	2.81298	2.89067	2.83546	2.76754
1140	2.82539	2.86949	2.82662	2.77606
1150	2.83475	2.86728	2.8524	2.78367
1160	2.80991	2.86462	2.86035	2.79877
1170	2.80401	2.86965	2.85541	2.77928
1180	2.79918	2.8651	2.83154	2.77555
1190	2.81901	2.87563	2.85692	2.77339
1200	2.82478	2.88005	2.86445	2.76209
1210	2.80634	2.89747	2.8277	2.76239
1220	2.81418	2.88913	2.84298	2.77468
1230	2.81486	2.90303	2.82993	2.79746
1240	2.81499	2.87797	2.82823	2.79178
1250	2.83079	2.87188	2.82265	2.78215
1260	2.82723	2.85374	2.81999	2.78406
1270	2.82054	2.87863	2.8142	2.78661
1280	2.79809	2.88358	2.80898	2.80101
1290	2.8056	2.88713	2.80169	2.78332
1300	2.81653	2.90042	2.8535	2.78662
1310	2.81369	2.92337	2.83934	2.78739
1320	2.81133	2.91202	2.83598	2.81111
1330	2.79365	2.91652	2.80996	2.81261
1340	2.82282	2.89375	2.79518	2.81347
1350	2.81376	2.92884	2.80042	2.817
1360	2.82316	2.90236	2.81557	2.80994
1370	2.80932	2.9167	2.81307	2.81339
1380	2.82467	2.89763	2.82871	2.80052
1390	2.83187	2.91988	2.81818	2.83008
1400	2.82486	2.92559	2.81385	2.85798
1410	2.81014	2.92025	2.84384	2.87244
1420	2.79191	2.90281	2.84765	2.86052
1430	2.83727	2.90023	2.86425	2.85166
1440	2.82523	2.91659	2.85454	2.84238
1450	2.85176	2.92244	2.85844	2.84522
1460	2.84306	2.93188	2.85742	2.85183
1470	2.83841	2.95197	2.84052	2.82576
1480	2.83515	2.96279	2.85372	2.84262
1490	2.83457	2.93893	2.84641	2.85477
1500	2.81724	2.93612	2.83133	2.88009
1510	2.79296	2.94968	2.83457	2.86409
1520	2.78078	2.95035	2.84341	2.86311
1530	2.80113	2.96811	2.83467	2.85593
1540	2.78686	2.9674	2.83144	2.83968
1550	2.79995	2.98064	2.84955	2.83588
1560	2.79512	2.95092	2.84217	2.86626
1570	2.80696	2.95342	2.86829	2.83452
1580	2.83693	2.96876	2.8605	2.80203
1590	2.84568	2.96416	2.88471	2.83505
1600	2.85815	2.98815	2.85846	2.82525
1610	2.83962	2.96766	2.87264	2.81897
1620	2.83245	2.9837	2.85353	2.8378
1630	2.80642	2.97065	2.82486	2.84061
1640	2.81141	2.97288	2.83798	2.86061
1650	2.80859	2.96722	2.82288	2.85115
1660	2.81144	2.96053	2.81908	2.87154
1670	2.82304	2.95648	2.8159	2.87906
1680	2.82833	2.93119	2.83244	2.90201
1690	2.8477	2.9306	2.80332	2.85593
1700	2.85311	2.93415	2.8005	2.84905
1710	2.86154	2.94237	2.8043	2.85348
1720	2.83024	2.95003	2.81447	2.86045
1730	2.82192	2.94119	2.80256	2.85087
1740	2.83974	2.93598	2.80528	2.88077
1750	2.84286	2.96147	2.81266	2.8619
1760	2.84387	2.95594	2.81586	2.87075
1770	2.82768	2.9243	2.8125	2.84361
1780	2.81952	2.92431	2.84039	2.88317
1790	2.84173	2.92893	2.83449	2.8612
1800	2.84361	2.94381	2.85553	2.83887
1810	2.8765	2.92725	2.84672	2.83468
1820	2.8772	2.89594	2.84443	2.80407
1830	2.87765	2.91917	2.80834	2.82411
1840	2.83931	2.92107	2.82455	2.82688
1850	2.84015	2.912	2.83858	2.85279
1860	2.84333	2.9175	2.83032	2.81897
1870	2.86223	2.90259	2.82689	2.84544
1880	2.84688	2.9226	2.80829	2.82229
1890	2.84618	2.88855	2.81276	2.83033
1900	2.88181	2.89756	2.8237	2.83121
1910	2.85637	2.93295	2.83603	2.84347
1920	2.86374	2.91294	2.80916	2.8533
1930	2.86122	2.9234	2.8034	2.8487
1940	2.88853	2.91311	2.79793	2.81853
1950	2.87487	2.88928	2.79177	2.81005
1960	2.86096	2.89601	2.79446	2.82031
1970	2.85927	2.86358	2.81212	2.81181
1980	2.84709	2.89558	2.80635	2.81031
1990	2.85167	2.88331	2.80948	2.82956
2000	2.84708	2.87097	2.80853	2.82741
2010	2.8193	2.87489	2.79277	2.8126
2020	2.83833	2.86511	2.7994	2.81198
2030	2.83881	2.87298	2.78913	2.8215
2040	2.81261	2.85241	2.7914	2.80218
2050	2.84814	2.84371	2.81813	2.81559
2060	2.84746	2.83503	2.80263	2.82683
2070	2.84939	2.86306	2.80289	2.81036
2080	2.84767	2.86167	2.83261	2.81962
2090	2.82745	2.84526	2.8261	2.85666
2100	2.85867	2.85642	2.79985	2.8585
2110	2.85064	2.85606	2.79379	2.86506
2120	2.85119	2.84468	2.82224	2.87152
2130	2.84675	2.86657	2.8181	2.89029
2140	2.8766	2.86192	2.81336	2.87784
2150	2.87879	2.86488	2.83196	2.8854
2160	2.8592	2.83877	2.81244	2.88966
2170	2.84642	2.81388	2.80339	2.89118
2180	2.862	2.84658	2.78367	2.85687
2190	2.85235	2.8453	2.79073	2.8774
2200	2.86467	2.86115	2.80282	2.85733
2210	2.8638	2.86191	2.79685	2.87239
2220	2.84148	2.85462	2.81757	2.88114
2230	2.81663	2.85449	2.81344	2.84635
2240	2.83271	2.84972	2.8376	2.86122
2250	2.83992	2.85548	2.83184	2.85806
2260	2.81918	2.86511	2.81489	2.86637
2270	2.78822	2.87854	2.81669	2.84561
2280	2.79664	2.89207	2.82208	2.84872
2290	2.79476	2.87601	2.81855	2.82748
2300	2.79839	2.86113	2.83214	2.83035
2310	2.7749	2.87236	2.82548	2.81584
2320	2.78462	2.90018	2.8243	2.83723
2330	2.80306	2.89363	2.81451	2.84467
2340	2.80428	2.87417	2.81983	2.82623
2350	2.80517	2.84764	2.8427	2.8381
2360	2.81612	2.87014	2.81884	2.86709
2370	2.80616	2.86336	2.8253	2.86077
2380	2.79944	2.87073	2.80454	2.85177
2390	2.7874	2.8666	2.81983	2.85038
2400	2.82028	2.87873	2.82275	2.86802
2410	2.83017	2.87369	2.82099	2.85394
2420	2.83796	2.89291	2.8235	2.8599
2430	2.80113	2.87559	2.82928	2.86922
2440	2.77405	2.88752	2.81319	2.86856
2450	2.76633	2.87631	2.8265	2.87784
2460	2.76424	2.87613	2.83504	2.85252
2470	2.76434	2.88073	2.83021	2.87418
2480	2.78009	2.89466	2.82861	2.86083
2490	2.76461	2.88936	2.80422	2.85545
2500	2.77392	2.89038	2.80282	2.84172
2510	2.81336	2.89519	2.79418	2.82892
2520	2.82057	2.89504	2.81846	2.83057
2530	2.82747	2.87952	2.85201	2.82544
2540	2.82406	2.89185	2.8315	2.82598
2550	2.83802	2.8957	2.83047	2.85518
2560	2.8419	2.88505	2.81454	2.87503
2570	2.82836	2.89285	2.81673	2.85409
2580	2.83096	2.89796	2.82339	2.86707
2590	2.82346	2.88419	2.83048	2.85416
2600	2.84438	2.89009	2.82382	2.87316
2610	2.82798	2.87771	2.83464	2.86496
2620	2.84795	2.87558	2.82891	2.88203
2630	2.85271	2.87023	2.85225	2.90548
2640	2.83537	2.88858	2.84915	2.90157
2650	2.82181	2.8814	2.84211	2.86769
2660	2.81712	2.88041	2.83441	2.88295
2670	2.80919	2.87725	2.86161	2.88036
2680	2.77369	2.8832	2.83675	2.86502
2690	2.78295	2.85129	2.83372	2.85108
2700	2.77934	2.85695	2.82431	2.8532
2710	2.7685	2.84908	2.83769	2.85747
2720	2.75911	2.85972	2.83178	2.8695
2730	2.75864	2.85801	2.83651	2.8677
2740	2.75223	2.87043	2.82901	2.84659
2750	2.75577	2.8616	2.82256	2.87275
2760	2.74535	2.86485	2.82696	2.87664
2770	2.75708	2.87895	2.82777	2.82617
2780	2.75739	2.87813	2.84744	2.85219
2790	2.76586	2.8802	2.83667	2.82824
2800	2.77229	2.88831	2.84188	2.84128
2810	2.78439	2.87576	2.82327	2.81667
2820	2.76617	2.89783	2.8255	2.81542
2830	2.79136	2.88284	2.84149	2.80742
2840	2.79467	2.87976	2.83113	2.79045
2850	2.78486	2.89117	2.85114	2.76646
2860	2.79263	2.8742	2.85654	2.77533
2870	2.78086	2.86961	2.84188	2.79167
2880	2.7696	2.86536	2.84553	2.79503
2890	2.78781	2.87041	2.81954	2.80827
2900	2.7959	2.86035	2.83313	2.81807
2910	2.79039	2.87784	2.83917	2.80941
2920	2.78876	2.89083	2.8487	2.84008
2930	2.782	2.86615	2.83272	2.83746
2940	2.7901	2.87114	2.82573	2.84802
2950	2.78658	2.85571	2.82457	2.83159
2960	2.76636	2.87942	2.81743	2.84643
2970	2.76885	2.88222	2.83252	2.84356
2980	2.76865	2.90571	2.81913	2.81341
2990	2.78171	2.92515	2.81342	2.806
3000	2.80463	2.90874	2.8024	2.80699
3010	2.78224	2.88888	2.80186	2.79377
3020	2.78347	2.8912	2.82029	2.80527
3030	2.77419	2.86923	2.81785	2.81032
3040	2.78692	2.87177	2.80144	2.82395
3050	2.79565	2.88392	2.81199	2.81223
3060	2.76621	2.87759	2.83172	2.84474
3070	2.76725	2.86618	2.84375	2.81845
3080	2.7849	2.84917	2.8471	2.82002
3090	2.77715	2.85556	2.8276	2.84932
3100	2.7747	2.85519	2.85514	2.84125
3110	2.75079	2.86535	2.84434	2.81677
3120	2.77285	2.86215	2.85208	2.81978
3130	2.76855	2.87743	2.80544	2.8273
3140	2.77769	2.88135	2.82148	2.83058
3150	2.77962	2.90389	2.81642	2.82433
3160	2.78743	2.88137	2.83708	2.8243
3170	2.80867	2.88641	2.83255	2.82365
3180	2.80783	2.88505	2.86089	2.80999
3190	2.80501	2.90455	2.84858	2.80734
3200	2.81935	2.88753	2.86951	2.78677
3210	2.7995	2.87474	2.86488	2.78456
3220	2.81005	2.86952	2.84799	2.8072
3230	2.81885	2.85478	2.85575	2.80008
3240	2.82144	2.85675	2.84964	2.80791
3250	2.82446	2.86077	2.85189	2.81977
3260	2.80011	2.86981	2.86342	2.81574
3270	2.78254	2.88094	2.85466	2.81438
3280	2.77855	2.84455	2.84593	2.79864
3290	2.79992	2.88044	2.84893	2.81121
3300	2.80421	2.87677	2.83361	2.82862
3310	2.82255	2.88908	2.83341	2.80816
3320	2.82588	2.85398	2.83269	2.83996
3330	2.83107	2.84413	2.81587	2.83889
3340	2.82804	2.84281	2.83622	2.84032
3350	2.82393	2.83905	2.82	2.84741
3360	2.82122	2.85518	2.80483	2.85169
3370	2.84654	2.85838	2.80771	2.84823
3380	2.81418	2.85175	2.78917	2.87276
3390	2.79412	2.85036	2.80029	2.89969
3400	2.79338	2.85259	2.83419	2.90129
3410	2.83118	2.86055	2.82445	2.89412
3420	2.84846	2.86197	2.80316	2.86463
3430	2.82348	2.87445	2.80284	2.87523
3440	2.80461	2.90918	2.81361	2.90866
3450	2.79639	2.88017	2.80603	2.86976
3460	2.81837	2.90086	2.80868	2.87893
3470	2.82356	2.91349	2.78893	2.88439
3480	2.85087	2.90084	2.79722	2.88503
3490	2.83666	2.89736	2.80786	2.86751
3500	2.83172	2.87057	2.79023	2.86734
3510	2.7921	2.87863	2.81854	2.86469
3520	2.81915	2.86507	2.79638	2.85541
3530	2.82062	2.88746	2.83099	2.87361
3540	2.81717	2.8979	2.80914	2.86319
3550	2.8392	2.88543	2.8129	2.85332
3560	2.83749	2.87882	2.79522	2.86983
3570	2.82881	2.89621	2.79715	2.84342
3580	2.84837	2.87378	2.79964	2.83708
3590	2.86327	2.84816	2.815	2.82133
3600	2.83367	2.81922	2.82348	2.82529
3610	2.84776	2.79378	2.81291	2.81443
3620	2.84565	2.82405	2.84158	2.8139
3630	2.83142	2.82636	2.84111	2.80779
3640	2.83029	2.83726	2.81647	2.81438
3650	2.79719	2.82126	2.82414	2.83505
3660	2.80126	2.81559	2.83558	2.83336
3670	2.79207	2.84976	2.81601	2.84119
3680	2.84671	2.82174	2.82336	2.83586
3690	2.83953	2.84629	2.82166	2.80966
3700	2.81943	2.84851	2.82209	2.82306
3710	2.83099	2.84113	2.80974	2.82251
3720	2.82278	2.8354	2.79089	2.84116
3730	2.84415	2.83097	2.82903	2.83852
3740	2.84552	2.82484	2.82021	2.85435
3750	2.86063	2.84066	2.81673	2.8542
3760	2.85918	2.84847	2.81468	2.84472
3770	2.82545	2.84496	2.83762	2.86009
3780	2.81133	2.85186	2.80439	2.85184
3790	2.81099	2.84012	2.81915	2.8457
3800	2.79473	2.84692	2.80916	2.80975
3810	2.84572	2.83046	2.83371	2.82371
3820	2.83902	2.86366	2.85332	2.83182
3830	2.85139	2.86422	2.83676	2.8453
3840	2.87806	2.87861	2.83617	2.84182
3850	2.86315	2.87709	2.81699	2.8356
3860	2.86876	2.88513	2.81834	2.81477
3870	2.87744	2.90958	2.81541	2.79407
3880	2.85743	2.9205	2.83496	2.79645
3890	2.86018	2.89092	2.8348	2.7798
3900	2.85196	2.8979	2.83198	2.81132
3910	2.83505	2.90234	2.85886	2.82068
3920	2.84842	2.90854	2.84892	2.84928
3930	2.83598	2.91192	2.83969	2.83927
3940	2.8142	2.89957	2.84933	2.85655
3950	2.80598	2.89047	2.85864	2.85267
3960	2.81281	2.8838	2.85344	2.86122
3970	2.81075	2.87483	2.83974	2.86453
3980	2.81204	2.86631	2.84254	2.87391
3990	2.8013	2.85324	2.85072	2.89742
4000	2.80085	2.86625	2.85753	2.87222
4010	2.81349	2.8553	2.85815	2.87815
4020	2.82152	2.85151	2.85686	2.85347
4030	2.82784	2.86041	2.83424	2.84184
4040	2.81504	2.87329	2.84767	2.84289
4050	2.8149	2.84808	2.81632	2.8344
4060	2.83719	2.84981	2.82974	2.82553
4070	2.83236	2.81768	2.86235	2.80817
4080	2.82794	2.8426	2.8501	2.82904
4090	2.81626	2.82682	2.85044	2.84422
4100	2.82332	2.81867	2.83782	2.84298
4110	2.84453	2.82975	2.80217	2.79677
4120	2.82292	2.85894	2.81929	2.79541
4130	2.80829	2.84725	2.85469	2.78587
4140	2.81563	2.85139	2.85105	2.78485
4150	2.82807	2.85213	2.85511	2.79449
4160	2.82218	2.8492	2.84307	2.78498
4170	2.81746	2.88894	2.87722	2.79371
4180	2.82096	2.91216	2.85796	2.79971
4190	2.81281	2.89763	2.84003	2.80141
4200	2.8139	2.87169	2.82934	2.81399
4210	2.8029	2.86464	2.86375	2.81712
4220	2.80261	2.88062	2.83836	2.81694
4230	2.80515	2.86042	2.84501	2.82216
4240	2.79624	2.86938	2.83652	2.83218
4250	2.78895	2.87147	2.83928	2.84969
4260	2.79235	2.89927	2.86079	2.83806
4270	2.78774	2.86464	2.86523	2.86346
4280	2.79138	2.87017	2.85392	2.86625
4290	2.79937	2.87033	2.87693	2.8312
4300	2.77225	2.86852	2.85423	2.82928
4310	2.78853	2.9036	2.8259	2.84828
4320	2.81769	2.89001	2.83427	2.84331
4330	2.81793	2.88735	2.82897	2.85341
4340	2.82622	2.887	2.84717	2.84419
4350	2.84173	2.87263	2.85403	2.82141
4360	2.84835	2.87555	2.8488	2.83262
4370	2.84833	2.84567	2.83815	2.82152
4380	2.82594	2.8386	2.85131	2.81438
4390	2.85147	2.86728	2.82759	2.81641
4400	2.86571	2.83867	2.82545	2.79665
4410	2.85618	2.84435	2.84199	2.80325
4420	2.87641	2.83935	2.82272	2.79775
4430	2.84669	2.83291	2.82911	2.80148
4440	2.84749	2.83563	2.85681	2.81996
4450	2.81923	2.83766	2.86319	2.8567
4460	2.82544	2.8571	2.87363	2.8405
4470	2.83487	2.81595	2.8636	2.83002
4480	2.83569	2.84852	2.84833	2.82066
4490	2.82689	2.83324	2.83575	2.83961
4500	2.81522	2.8252	2.86351	2.82494
4510	2.8305	2.83099	2.86168	2.84191
4520	2.7904	2.79782	2.85013	2.83171
4530	2.8004	2.80083	2.86081	2.82968
4540	2.80931	2.81587	2.84455	2.82343
4550	2.81686	2.8426	2.86573	2.84334
4560	2.78876	2.86289	2.89091	2.84889
4570	2.79348	2.87695	2.86525	2.84464
4580	2.79314	2.86508	2.87881	2.85559
4590	2.79914	2.87312	2.86293	2.86159
4600	2.80825	2.85847	2.87659	2.84739
4610	2.81199	2.8532	2.88589	2.84686
4620	2.81793	2.85697	2.88832	2.83529
4630	2.81188	2.84566	2.86114	2.85586
4640	2.78617	2.85232	2.8643	2.86456
4650	2.82406	2.86516	2.87631	2.85478
4660	2.83724	2.87217	2.85882	2.86368
4670	2.85495	2.85306	2.8432	2.85414
4680	2.87393	2.86377	2.85136	2.827
4690	2.8933	2.8473	2.84252	2.82383
4700	2.85693	2.8611	2.83487	2.84946
4710	2.86073	2.84847	2.81998	2.85858
4720	2.86615	2.83525	2.83023	2.85873
4730	2.84483	2.83196	2.82561	2.85852
4740	2.87411	2.84344	2.83449	2.86841
4750	2.85472	2.87304	2.83484	2.86149
4760	2.85862	2.86303	2.82554	2.88453
4770	2.84694	2.8654	2.81351	2.89393
4780	2.8628	2.85459	2.84848	2.88396
4790	2.85652	2.86925	2.82121	2.88913
4800	2.85372	2.86319	2.85204	2.87283
4810	2.8694	2.84597	2.84769	2.88075
4820	2.87859	2.85172	2.85628	2.88309
4830	2.86521	2.87686	2.87154	2.88961
4840	2.88058	2.88083	2.87442	2.88493
4850	2.8521	2.88978	2.86719	2.88693
4860	2.8447	2.86194	2.86255	2.88674
4870	2.85622	2.86841	2.85573	2.90034
4880	2.88698	2.87849	2.86577	2.89415
4890	2.86661	2.88105	2.8532	2.90765
4900	2.86881	2.87471	2.83111	2.89345
4910	2.85715	2.88614	2.84056	2.90993
4920	2.87414	2.8886	2.83617	2.89553
4930	2.8553	2.89705	2.83488	2.88056
4940	2.8612	2.88461	2.86313	2.86256
4950	2.8713	2.8745	2.87531	2.86706
4960	2.87575	2.86459	2.87815	2.84622
4970	2.8722	2.87071	2.88151	2.85
4980	2.87972	2.86866	2.88114	2.82378
4990	2.87416	2.84705	2.86737	2.83199
5000	2.87354	2.82525	2.87934	2.82916
5010	2.87337	2.84234	2.8458	2.8414
5020	2.87523	2.82035	2.84423	2.82785
5030	2.85593	2.84912	2.84381	2.82652
5040	2.84372	2.85355	2.85075	2.83957
5050	2.83742	2.88055	2.83292	2.83327
5060	2.82543	2.86658	2.82091	2.83509
5070	2.84384	2.86984	2.8155	2.82302
5080	2.82544	2.86581	2.80033	2.80638
5090	2.85137	2.88653	2.83553	2.80253
5100	2.81186	2.90629	2.80924	2.81164
5110	2.83204	2.8654	2.82842	2.81772
5120	2.83564	2.88567	2.83873	2.82274
5130	2.82501	2.88905	2.83209	2.81127
5140	2.83477	2.84917	2.8441	2.83186
5150	2.82117	2.8425	2.83701	2.8038
5160	2.81957	2.82262	2.81309	2.8376
5170	2.79817	2.82702	2.81705	2.82643
5180	2.80433	2.83119	2.84087	2.83191
5190	2.81399	2.84519	2.84005	2.8105
5200	2.81233	2.82844	2.8149	2.82409
5210	2.81737	2.84765	2.80499	2.83678
5220	2.81953	2.85677	2.8055	2.83474
5230	2.82612	2.8612	2.81325	2.81497
5240	2.80805	2.85204	2.8156	2.81066
5250	2.79812	2.84656	2.82714	2.81312
5260	2.82334	2.85969	2.81891	2.82228
5270	2.81866	2.87913	2.82947	2.84376
5280	2.80376	2.85493	2.83702	2.82119
5290	2.81493	2.84759	2.83914	2.83873
5300	2.79908	2.84183	2.85981	2.81687
5310	2.81252	2.83943	2.86971	2.84759
5320	2.80945	2.84699	2.85561	2.85176
5330	2.81991	2.83449	2.86016	2.84892
5340	2.82078	2.83572	2.82879	2.85599
5350	2.80135	2.86523	2.83751	2.8397
5360	2.81668	2.85792	2.83076	2.84748
5370	2.82407	2.85861	2.836	2.85193
5380	2.79505	2.85226	2.85234	2.86464
5390	2.79806	2.8479	2.85396	2.84372
5400	2.83247	2.85091	2.82802	2.84946
5410	2.79144	2.85128	2.8314	2.82819
5420	2.78675	2.86675	2.83048	2.83531
5430	2.80622	2.87553	2.82332	2.84853
5440	2.77249	2.87412	2.82755	2.83608
5450	2.7761	2.86548	2.83676	2.84498
5460	2.7806	2.85729	2.85038	2.84024
5470	2.81885	2.85919	2.85957	2.84758
5480	2.8104	2.86318	2.85042	2.83608
5490	2.81129	2.87198	2.83762	2.81982
5500	2.79904	2.86648	2.83106	2.83032
5510	2.79175	2.87167	2.82521	2.81193
5520	2.79061	2.87571	2.81121	2.80093
5530	2.76824	2.86522	2.84083	2.79637
5540	2.80546	2.89763	2.82337	2.7776
5550	2.81499	2.86057	2.80567	2.77075
5560	2.81683	2.86166	2.82273	2.79155
5570	2.81362	2.86653	2.81293	2.7833
5580	2.79766	2.86409	2.82401	2.80274
5590	2.77411	2.85158	2.8651	2.81332
5600	2.76758	2.85927	2.84201	2.83497
5610	2.76951	2.84262	2.83238	2.84797
5620	2.76981	2.85473	2.81137	2.84452
5630	2.78734	2.84112	2.81991	2.85071
5640	2.79467	2.83991	2.82334	2.87308
5650	2.78968	2.84797	2.82762	2.86085
5660	2.79503	2.82849	2.78995	2.8436
5670	2.80455	2.83533	2.77937	2.84723
5680	2.81158	2.85695	2.77863	2.83703
5690	2.79478	2.8644	2.78751	2.85936
5700	2.80009	2.87111	2.80015	2.86455
5710	2.78789	2.88368	2.80721	2.85944
5720	2.76776	2.86961	2.81613	2.86418
5730	2.77031	2.85541	2.82032	2.85006
5740	2.77234	2.84148	2.84129	2.85071
5750	2.76118	2.83975	2.84603	2.81816
5760	2.76561	2.82823	2.86626	2.8112
5770	2.76533	2.8624	2.84091	2.81638
5780	2.78975	2.87499	2.83835	2.82294
5790	2.81437	2.88017	2.83518	2.82837
5800	2.82265	2.88384	2.82812	2.8097
5810	2.79794	2.87582	2.82192	2.81057
5820	2.81639	2.87433	2.81072	2.82106
5830	2.79433	2.86138	2.83018	2.80876
5840	2.82225	2.8662	2.8288	2.82664
5850	2.80961	2.85277	2.81528	2.82461
5860	2.80621	2.87033	2.82907	2.82325
5870	2.8101	2.87243	2.81835	2.79582
5880	2.79734	2.84136	2.83161	2.80062
5890	2.77215	2.84705	2.83081	2.80476
5900	2.78225	2.86976	2.82623	2.78437
5910	2.78875	2.86052	2.82439	2.81601
5920	2.78202	2.85507	2.80548	2.81117
5930	2.77331	2.84021	2.81368	2.81152
5940	2.76776	2.8438	2.80417	2.81885
5950	2.76049	2.82847	2.81849	2.83786
5960	2.79466	2.83047	2.81232	2.83477
5970	2.79435	2.81809	2.81563	2.8356
5980	2.79417	2.83488	2.837	2.85214
5990	2.77792	2.8626	2.84864	2.84387
6000	2.79748	2.85495	2.84649	2.86982
6010	2.80107	2.86252	2.88707	2.86568
6020	2.79048	2.86335	2.87524	2.86927
6030	2.81567	2.8855	2.87723	2.87747
6040	2.8208	2.88372	2.86557	2.87239
6050	2.8212	2.91995	2.85059	2.83473
6060	2.81093	2.89591	2.84998	2.83587
6070	2.8157	2.89685	2.83373	2.82037
6080	2.80915	2.88618	2.82407	2.8341
6090	2.82676	2.8525	2.82895	2.81547
6100	2.81977	2.83529	2.8097	2.80116
6110	2.8202	2.85936	2.83493	2.8168
6120	2.84143	2.85869	2.82058	2.842
6130	2.85095	2.87037	2.83708	2.84503
6140	2.84013	2.86241	2.80792	2.85982
6150	2.84648	2.84526	2.80565	2.87714
6160	2.85222	2.84005	2.82403	2.88075
6170	2.86001	2.83804	2.85116	2.8757
6180	2.85636	2.84388	2.84775	2.86979
6190	2.84247	2.8438	2.81843	2.86884
6200	2.83304	2.86174	2.83564	2.87053
6210	2.81687	2.85393	2.84027	2.85411
6220	2.81776	2.84334	2.84912	2.85208
6230	2.84571	2.83329	2.89289	2.85486
6240	2.84747	2.83621	2.88998	2.85446
6250	2.84363	2.82272	2.86116	2.85667
6260	2.83818	2.83631	2.86164	2.8395
6270	2.86917	2.86175	2.86345	2.8289
6280	2.84777	2.89024	2.88997	2.83359
6290	2.85734	2.88864	2.85434	2.82957
6300	2.86642	2.8953	2.8467	2.84763
6310	2.84521	2.91059	2.87428	2.84525
6320	2.83272	2.88435	2.83795	2.84839
6330	2.81018	2.87644	2.82787	2.8425
6340	2.8361	2.87878	2.81741	2.82123
6350	2.8377	2.83634	2.82638	2.83422
6360	2.82171	2.8277	2.80284	2.81305
6370	2.84507	2.83328	2.82213	2.81095
6380	2.86639	2.84705	2.82446	2.81372
6390	2.85145	2.82592	2.80935	2.82431
6400	2.85135	2.83603	2.8168	2.84561
6410	2.84658	2.85109	2.80734	2.85365
6420	2.85085	2.85234	2.80324	2.83742
6430	2.86069	2.83964	2.79036	2.83444
6440	2.85691	2.83848	2.77502	2.86846
6450	2.86037	2.84175	2.81265	2.83274
6460	2.84207	2.86249	2.80845	2.83459
6470	2.86212	2.85443	2.80744	2.85618
6480	2.8529	2.86663	2.80664	2.87311
6490	2.86716	2.88308	2.7998	2.85331
6500	2.83808	2.87974	2.80293	2.86582
6510	2.85146	2.87585	2.81672	2.86937
6520	2.83342	2.8481	2.79705	2.83504
6530	2.83588	2.84294	2.81085	2.85422
6540	2.85106	2.84878	2.79711	2.86804
6550	2.86978	2.84732	2.81884	2.86904
6560	2.86766	2.84526	2.8179	2.87576
6570	2.86075	2.86135	2.82615	2.84581
6580	2.89557	2.8508	2.84228	2.82315
6590	2.87232	2.84054	2.83628	2.84708
6600	2.89464	2.85527	2.85145	2.85129
6610	2.86823	2.84215	2.84741	2.87813
6620	2.84951	2.79684	2.84107	2.87994
6630	2.85758	2.79831	2.85101	2.86586
6640	2.85436	2.78453	2.8561	2.88394
6650	2.84038	2.79226	2.84988	2.89973
6660	2.85923	2.8135	2.85147	2.89789
6670	2.85175	2.80699	2.8566	2.86647
6680	2.85189	2.80468	2.8589	2.87283
6690	2.84005	2.81476	2.8397	2.86682
6700	2.86423	2.82459	2.83562	2.87327
6710	2.82039	2.83584	2.8376	2.85213
6720	2.83714	2.82742	2.8399	2.865
6730	2.84726	2.83095	2.83531	2.8558
6740	2.81806	2.82046	2.84255	2.87074
6750	2.84431	2.81902	2.83099	2.87546
6760	2.8306	2.81596	2.81967	2.85455
6770	2.83993	2.81848	2.79362	2.8802
6780	2.8321	2.81953	2.79574	2.85695
6790	2.85406	2.8465	2.8037	2.88428
6800	2.86509	2.86475	2.8362	2.87713
6810	2.86577	2.88372	2.84468	2.90037
6820	2.86829	2.84098	2.85465	2.9038
6830	2.88198	2.84411	2.84501	2.91195
6840	2.89404	2.83382	2.84964	2.92099
6850	2.87715	2.83596	2.84558	2.90402
6860	2.88118	2.85435	2.86751	2.87289
6870	2.88099	2.86481	2.85739	2.86476
6880	2.87703	2.84861	2.85611	2.85224
6890	2.86849	2.8251	2.85044	2.86826
6900	2.88989	2.84956	2.85529	2.87162
6910	2.90261	2.86617	2.83996	2.8646
6920	2.88723	2.86315	2.84121	2.86322
6930	2.86003	2.8307	2.8361	2.86267
6940	2.8616	2.80629	2.8651	2.84393
6950	2.86773	2.81523	2.87339	2.84854
6960	2.85553	2.83603	2.87589	2.85363
6970	2.86389	2.81846	2.86921	2.85785
6980	2.84092	2.81976	2.8745	2.8566
6990	2.83107	2.81552	2.87914	2.84237
7000	2.85731	2.81069	2.87715	2.84121
7010	2.88345	2.81876	2.85476	2.85447
7020	2.85824	2.81518	2.83599	2.86684
7030	2.87555	2.83773	2.8357	2.86309
7040	2.87286	2.82588	2.82887	2.87009
7050	2.86577	2.83444	2.84326	2.85647
7060	2.88672	2.81721	2.831	2.84214
7070	2.8547	2.81427	2.83443	2.85941
7080	2.85889	2.81386	2.83932	2.81516
7090	2.87473	2.82792	2.83865	2.83594
7100	2.88886	2.85	2.8293	2.83493
7110	2.86936	2.84517	2.838	2.84745
7120	2.89221	2.8398	2.85583	2.85091
7130	2.89511	2.81625	2.86793	2.85653
7140	2.92247	2.81451	2.87696	2.85165
7150	2.89704	2.80636	2.85239	2.84692
7160	2.88465	2.84037	2.8404	2.83599
7170	2.91	2.83789	2.8411	2.83583
7180	2.91278	2.85752	2.87347	2.86209
7190	2.88287	2.83179	2.85957	2.87133
7200	2.86182	2.85318	2.87312	2.8652
7210	2.89659	2.83245	2.8405	2.85879
7220	2.85915	2.85621	2.87372	2.84959
7230	2.85697	2.85237	2.8624	2.86014
7240	2.84929	2.84141	2.86542	2.83888
7250	2.85928	2.83146	2.86064	2.84759
7260	2.8478	2.84544	2.84943	2.86853
7270	2.85448	2.8407	2.89065	2.86904
7280	2.85662	2.84158	2.88261	2.89721
7290	2.85432	2.83372	2.88736	2.90969
7300	2.8397	2.83373	2.9054	2.88168
7310	2.84681	2.8247	2.87972	2.90377
7320	2.84297	2.83045	2.90075	2.89587
7330	2.86437	2.80412	2.89495	2.90701
7340	2.8746	2.82583	2.87654	2.88327
7350	2.87559	2.83123	2.88824	2.89178
7360	2.84651	2.83953	2.88903	2.89192
7370	2.8694	2.85105	2.8791	2.89075
7380	2.8966	2.8354	2.88836	2.88353
7390	2.8748	2.84679	2.88846	2.86543
7400	2.89604	2.84411	2.87437	2.84951
7410	2.88835	2.8515	2.91378	2.85105
7420	2.88392	2.83784	2.90565	2.86234
7430	2.87209	2.83789	2.90359	2.85644
7440	2.87664	2.86082	2.92006	2.85927
7450	2.88898	2.85816	2.89176	2.86646
7460	2.86563	2.85546	2.88934	2.87031
7470	2.8708	2.85516	2.88578	2.88352
7480	2.85949	2.85307	2.9032	2.89402
7490	2.86654	2.87485	2.88869	2.91054
7500	2.86296	2.86741	2.88264	2.8889
7510	2.84606	2.86464	2.85887	2.88507
7520	2.83712	2.87653	2.86589	2.88589
7530	2.84407	2.89251	2.83605	2.89313
7540	2.84087	2.90505	2.85002	2.88228
7550	2.81437	2.89326	2.8584	2.87172
7560	2.80139	2.89059	2.90384	2.86676
7570	2.83828	2.87175	2.90274	2.8617
7580	2.80974	2.85601	2.89087	2.86226
7590	2.83369	2.87554	2.88255	2.87132
7600	2.83401	2.90373	2.89659	2.84034
7610	2.83714	2.90963	2.89912	2.86166
7620	2.83763	2.89741	2.88111	2.86029
7630	2.84865	2.88559	2.87915	2.84946
7640	2.8458	2.88919	2.8725	2.8477
7650	2.8522	2.90327	2.85884	2.87439
7660	2.85985	2.90007	2.85912	2.86159
7670	2.86087	2.90065	2.87353	2.86814
7680	2.83881	2.9152	2.84339	2.88633
7690	2.83176	2.88404	2.86508	2.87157
7700	2.82195	2.89342	2.88036	2.85044
7710	2.8367	2.87292	2.89681	2.86738
7720	2.85663	2.85284	2.8803	2.86122
7730	2.84731	2.83406	2.87606	2.86583
7740	2.85156	2.84331	2.87468	2.88881
7750	2.85521	2.82742	2.87372	2.89217
7760	2.8663	2.85018	2.85529	2.8515
7770	2.85555	2.85684	2.88925	2.84059
7780	2.85164	2.83084	2.88247	2.82457
7790	2.86644	2.83196	2.86135	2.82884
7800	2.86807	2.85496	2.85565	2.82211
7810	2.85756	2.83903	2.88062	2.82515
7820	2.87387	2.83968	2.8917	2.82142
7830	2.84291	2.8375	2.88292	2.81896
7840	2.84186	2.82272	2.89452	2.86453
7850	2.84068	2.83929	2.89923	2.85984
7860	2.85205	2.83962	2.90408	2.8531
7870	2.83137	2.84334	2.91294	2.8707
7880	2.83908	2.86042	2.93952	2.8763
7890	2.84622	2.86705	2.89976	2.86348
7900	2.84834	2.86879	2.92051	2.86619
7910	2.8551	2.87983	2.87451	2.84541
7920	2.84311	2.86321	2.87861	2.83316
7930	2.84335	2.84282	2.85957	2.84518
7940	2.84823	2.80392	2.8538	2.84662
7950	2.85247	2.82154	2.86517	2.82886
7960	2.85646	2.81932	2.85659	2.85972
7970	2.85997	2.83111	2.84068	2.843
7980	2.88601	2.84856	2.86414	2.86567
7990	2.8513	2.84143	2.84983	2.86928
8000	2.88338	2.82698	2.85099	2.87734
8010	2.90667	2.80815	2.89311	2.86101
8020	2.87392	2.7774	2.90316	2.86558
8030	2.88957	2.78983	2.87441	2.8527
8040	2.87866	2.79106	2.87911	2.85356
8050	2.9123	2.76968	2.85767	2.85978
8060	2.91412	2.78374	2.88637	2.85805
8070	2.89594	2.76881	2.86906	2.82802
8080	2.87806	2.7717	2.85001	2.85063
8090	2.87782	2.77344	2.8917	2.82875
8100	2.85659	2.75508	2.87412	2.811
8110	2.84777	2.795	2.8968	2.81564
8120	2.86907	2.79923	2.85545	2.79986
8130	2.85512	2.80919	2.83908	2.81282
8140	2.85019	2.80644	2.84671	2.80092
8150	2.85127	2.78622	2.84826	2.80547
8160	2.8256	2.78089	2.86945	2.82284
8170	2.81033	2.8073	2.84228	2.8442
8180	2.84383	2.80893	2.83236	2.83291
8190	2.84284	2.81752	2.80607	2.86814
8200	2.84366	2.81396	2.8293	2.87072
8210	2.83578	2.8168	2.84932	2.87266
8220	2.83281	2.82304	2.81349	2.87054
8230	2.83713	2.82301	2.83141	2.88272
8240	2.83303	2.83146	2.82443	2.88623
8250	2.8482	2.81815	2.82332	2.86569
8260	2.8458	2.81288	2.83073	2.84625
8270	2.85156	2.81104	2.83393	2.85309
8280	2.83836	2.82228	2.83387	2.85506
8290	2.852	2.81188	2.85426	2.8571
8300	2.83541	2.80145	2.84873	2.88678
8310	2.84217	2.79291	2.82683	2.84995
8320	2.86149	2.80485	2.84025	2.85595
8330	2.8206	2.80404	2.84237	2.85573
8340	2.82848	2.79581	2.84143	2.86742
8350	2.83615	2.82726	2.83716	2.88759
8360	2.84336	2.82897	2.82401	2.87104
8370	2.84733	2.83335	2.8177	2.87797
8380	2.85676	2.81935	2.84282	2.87506
8390	2.86713	2.83117	2.85252	2.86318
8400	2.82696	2.85225	2.8524	2.87173
8410	2.85653	2.83633	2.84341	2.85659
8420	2.85506	2.8313	2.82329	2.89177
8430	2.87809	2.84129	2.81998	2.90977
8440	2.88101	2.84925	2.85342	2.89814
8450	2.86909	2.85229	2.83334	2.8821
8460	2.88151	2.84211	2.85815	2.88218
8470	2.88502	2.84914	2.85372	2.87039
8480	2.90039	2.85299	2.85053	2.89671
8490	2.92615	2.86086	2.84254	2.88972
8500	2.90486	2.85593	2.8594	2.85782
8510	2.88988	2.8695	2.87341	2.87054
8520	2.89528	2.84653	2.8654	2.88324
8530	2.8972	2.84268	2.86922	2.85913
8540	2.90158	2.83087	2.84745	2.84481
8550	2.89174	2.82546	2.84707	2.84537
8560	2.89381	2.80934	2.86094	2.83928
8570	2.9223	2.86059	2.8545	2.8419
8580	2.91181	2.8661	2.86464	2.86648
8590	2.90936	2.8676	2.87768	2.86339
8600	2.9134	2.85026	2.8804	2.8855
8610	2.90016	2.83544	2.87338	2.88864
8620	2.89389	2.85485	2.86334	2.86855
8630	2.89788	2.83825	2.88307	2.87882
8640	2.88571	2.84038	2.87462	2.90662
8650	2.89496	2.82206	2.89123	2.90971
8660	2.89892	2.80222	2.878	2.90767
8670	2.87383	2.79629	2.87253	2.90442
8680	2.85722	2.79529	2.86976	2.91943
8690	2.8755	2.81834	2.87053	2.92664
8700	2.85793	2.79547	2.88639	2.92482
8710	2.85406	2.82727	2.88007	2.90362
8720	2.85589	2.79347	2.90264	2.90627
8730	2.86036	2.79603	2.88489	2.91182
8740	2.87626	2.77833	2.86947	2.89825
8750	2.89041	2.81593	2.86075	2.89602
8760	2.87547	2.80176	2.83953	2.89266
8770	2.8863	2.82441	2.85373	2.89729
8780	2.85625	2.81288	2.87857	2.90937
8790	2.87033	2.81649	2.85946	2.87682
8800	2.86569	2.8538	2.85463	2.88288
8810	2.86795	2.84488	2.84313	2.88126
8820	2.8626	2.82998	2.84922	2.88466
8830	2.85042	2.83815	2.8469	2.86802
8840	2.87063	2.8582	2.82839	2.86263
8850	2.86665	2.853	2.85111	2.86441
8860	2.86349	2.84698	2.83327	2.86626
8870	2.8757	2.85198	2.86372	2.85386
8880	2.88727	2.84869	2.86418	2.84371
8890	2.87799	2.83843	2.883	2.82402
8900	2.8931	2.83277	2.87902	2.82444
8910	2.87205	2.82868	2.8912	2.8223
8920	2.85052	2.83683	2.87647	2.83219
8930	2.85655	2.8496	2.86348	2.85099
8940	2.85344	2.83132	2.87335	2.84758
8950	2.85887	2.81591	2.87707	2.8465
8960	2.85409	2.81486	2.871	2.84925
8970	2.8634	2.79862	2.85073	2.85105
8980	2.86462	2.82816	2.85623	2.87084
8990	2.90847	2.84075	2.87602	2.85169
9000	2.90031	2.82905	2.86994	2.86603
9010	2.88952	2.82662	2.86944	2.8658
9020	2.88095	2.84093	2.83931	2.84352
9030	2.87401	2.80885	2.85551	2.8656
9040	2.90048	2.84195	2.86203	2.85163
9050	2.91041	2.84241	2.84727	2.85157
9060	2.89282	2.86644	2.81648	2.85485
9070	2.913	2.89567	2.81562	2.86634
9080	2.89549	2.88815	2.80921	2.85826
9090	2.91704	2.84692	2.82451	2.84974
9100	2.90947	2.85093	2.82961	2.8598
9110	2.89842	2.86393	2.83765	2.87745
9120	2.90245	2.87088	2.8505	2.89623
9130	2.90049	2.85102	2.86026	2.88086
9140	2.88861	2.8656	2.84437	2.90029
9150	2.87978	2.87867	2.84381	2.8812
9160	2.90353	2.85582	2.84862	2.87794
9170	2.88983	2.87676	2.85318	2.8812
9180	2.86706	2.89563	2.85155	2.87821
9190	2.84878	2.88488	2.84318	2.89285
9200	2.86997	2.87148	2.87162	2.89448
9210	2.86336	2.86408	2.86565	2.92831
9220	2.86793	2.86891	2.87571	2.90938
9230	2.88067	2.87097	2.86686	2.88078
9240	2.8969	2.87762	2.84422	2.8939
9250	2.88228	2.88952	2.872	2.86682
9260	2.88485	2.90808	2.83861	2.85633
9270	2.88979	2.89743	2.8467	2.83746
9280	2.88455	2.9026	2.82386	2.862
9290	2.87915	2.88664	2.8422	2.86772
9300	2.91128	2.90579	2.84245	2.87337
9310	2.91467	2.87968	2.82318	2.87277
9320	2.90527	2.8781	2.8086	2.88592
9330	2.93839	2.85688	2.82296	2.88967
9340	2.94328	2.86104	2.84837	2.90208
9350	2.9168	2.86382	2.82588	2.9121
9360	2.89626	2.8408	2.8355	2.91095
9370	2.92319	2.8295	2.83455	2.89022
9380	2.91037	2.87212	2.83449	2.89411
9390	2.91382	2.85017	2.82498	2.89315
9400	2.90279	2.91167	2.85918	2.87153
9410	2.91518	2.87247	2.83491	2.88484
9420	2.89604	2.86479	2.83952	2.88803
9430	2.86414	2.8723	2.82401	2.90037
9440	2.90156	2.85795	2.86507	2.91102
9450	2.88275	2.84075	2.84248	2.89004
9460	2.89654	2.84823	2.84898	2.88037
9470	2.92571	2.86071	2.84675	2.8839
9480	2.9097	2.8871	2.83664	2.90552
9490	2.92633	2.86902	2.83905	2.89148
9500	2.92527	2.88759	2.8467	2.87793
9510	2.92115	2.89778	2.84258	2.88405
9520	2.90317	2.88986	2.84316	2.841
9530	2.89613	2.89806	2.81961	2.8517
9540	2.8971	2.89018	2.84569	2.87174
9550	2.88137	2.88523	2.81478	2.85683
9560	2.88491	2.89363	2.83908	2.86364
9570	2.90326	2.90136	2.86064	2.8616
9580	2.90443	2.89005	2.84295	2.86183
9590	2.88779	2.88446	2.83458	2.87147
9600	2.89612	2.87218	2.8457	2.84731
9610	2.88046	2.86598	2.87387	2.84498
9620	2.88121	2.86135	2.86658	2.84734
9630	2.89766	2.87578	2.86566	2.84832
9640	2.89226	2.88126	2.84433	2.87104
9650	2.88012	2.88263	2.86255	2.85703
9660	2.90258	2.88357	2.85632	2.85688
9670	2.86724	2.86026	2.8571	2.8766
9680	2.88997	2.90668	2.88206	2.87932
9690	2.88445	2.88188	2.85148	2.88944
9700	2.8837	2.88055	2.83998	2.85817
9710	2.84568	2.87725	2.82724	2.86012
9720	2.84025	2.8761	2.82784	2.871
9730	2.84735	2.87499	2.81069	2.87275
9740	2.82611	2.87211	2.81366	2.8875
9750	2.83066	2.86923	2.81404	2.87707
9760	2.83675	2.88362	2.81669	2.8663
9770	2.82756	2.87536	2.80925	2.86046
9780	2.83211	2.8679	2.81109	2.88831
9790	2.83557	2.85598	2.8092	2.86746
9800	2.81776	2.85878	2.82774	2.85607
9810	2.82696	2.85579	2.82652	2.85694
9820	2.8267	2.84234	2.83962	2.87891
9830	2.8602	2.83685	2.84936	2.88197
9840	2.83702	2.82777	2.82724	2.87961
9850	2.85164	2.82031	2.83374	2.88337
9860	2.85075	2.82479	2.82416	2.88824
9870	2.8414	2.83617	2.83802	2.88775
9880	2.83053	2.82668	2.83373	2.87688
9890	2.82175	2.84499	2.84796	2.88425
9900	2.85161	2.85186	2.83696	2.88047
9910	2.8334	2.8515	2.82483	2.87907
9920	2.82022	2.85634	2.8409	2.88353
9930	2.83099	2.86271	2.8296	2.85558
9940	2.83055	2.86704	2.80068	2.85649
9950	2.84881	2.89428	2.81651	2.8617
9960	2.82986	2.88661	2.80678	2.84343
9970	2.8416	2.89114	2.83241	2.87024
9980	2.85414	2.89138	2.81245	2.86025
9990	2.84084	2.89003	2.84292	2.87067
10000	2.84756	2.88354	2.81231	2.86385
10010	2.83335	2.87333	2.82157	2.86039
10020	2.84094	2.87558	2.82288	2.87517
10030	2.84651	2.8882	2.81619	2.88761
10040	2.86291	2.88189	2.81641	2.88497
10050	2.86539	2.88876	2.81877	2.88147
10060	2.87487	2.8857	2.83018	2.87629
10070	2.85832	2.87274	2.83122	2.87948
10080	2.83527	2.89626	2.8354	2.88744
10090	2.85616	2.88393	2.84992	2.90048
10100	2.84809	2.88229	2.83797	2.89218
10110	2.85286	2.88068	2.84695	2.87208
10120	2.85915	2.90956	2.81617	2.86161
10130	2.86285	2.88553	2.8405	2.86195
10140	2.87231	2.88979	2.80848	2.87586
10150	2.85293	2.90358	2.80504	2.86686
10160	2.86595	2.88705	2.80357	2.85085
10170	2.87257	2.87247	2.82869	2.85241
10180	2.8595	2.86361	2.82132	2.86996
10190	2.85173	2.88865	2.81672	2.8857
10200	2.86137	2.87672	2.83039	2.88502
10210	2.84728	2.8892	2.84402	2.8768
10220	2.86265	2.88028	2.84954	2.89063
10230	2.85407	2.84695	2.84627	2.87773
10240	2.85558	2.85296	2.8163	2.88718
10250	2.85885	2.85868	2.82692	2.90137
10260	2.86492	2.86672	2.82801	2.89678
10270	2.88086	2.87861	2.83885	2.90246
10280	2.85889	2.89621	2.82279	2.87889
10290	2.83443	2.89075	2.84549	2.87993
10300	2.83733	2.87963	2.82138	2.88947
10310	2.84379	2.87233	2.80494	2.8659
10320	2.83533	2.87076	2.81878	2.88137
10330	2.82646	2.86795	2.83826	2.88042
10340	2.84007	2.88736	2.83433	2.87806
10350	2.84097	2.90777	2.82704	2.869
10360	2.83947	2.90591	2.83641	2.87387
10370	2.84843	2.91432	2.82998	2.85746
10380	2.85399	2.897	2.83766	2.84881
10390	2.84437	2.87143	2.84938	2.843
10400	2.85282	2.85857	2.84909	2.85188
10410	2.87879	2.85333	2.82034	2.82658
10420	2.88015	2.87052	2.79594	2.83783
10430	2.84338	2.86024	2.80814	2.82167
10440	2.88815	2.8577	2.83354	2.84102
10450	2.88756	2.86124	2.8215	2.82346
10460	2.89242	2.85435	2.81278	2.84043
10470	2.89378	2.88013	2.83841	2.84797
10480	2.87076	2.87977	2.8313	2.83207
10490	2.86835	2.8779	2.82514	2.84508
10500	2.84687	2.87422	2.8276	2.85445
10510	2.8308	2.88134	2.8353	2.8411
10520	2.85275	2.88102	2.83596	2.8305
10530	2.87224	2.89705	2.82251	2.83578
10540	2.87749	2.89986	2.83	2.85651
10550	2.8769	2.89904	2.84748	2.84366
10560	2.87155	2.87602	2.82608	2.83823
10570	2.88048	2.89339	2.82985	2.83436
10580	2.85664	2.88391	2.82719	2.83705
10590	2.89873	2.87797	2.83639	2.84386
10600	2.88303	2.87228	2.86847	2.84744
10610	2.88005	2.86109	2.85531	2.84426
10620	2.89293	2.87689	2.85621	2.86356
10630	2.87845	2.86387	2.84683	2.86848
10640	2.86455	2.86881	2.86456	2.85408
10650	2.87138	2.86737	2.84619	2.86452
10660	2.86071	2.85843	2.84307	2.86432
10670	2.86035	2.84823	2.85056	2.85504
10680	2.86156	2.85027	2.85448	2.89382
10690	2.84991	2.85501	2.84188	2.89936
10700	2.85397	2.85686	2.86117	2.89271
10710	2.85839	2.85553	2.8679	2.88404
10720	2.90268	2.86511	2.85465	2.85989
10730	2.8768	2.8624	2.84556	2.87082
10740	2.8986	2.86522	2.84676	2.87721
10750	2.88406	2.87689	2.85745	2.86005
10760	2.86099	2.87553	2.86022	2.87725
10770	2.83052	2.87235	2.85722	2.88273
10780	2.87096	2.86483	2.86134	2.89144
10790	2.87127	2.84801	2.83101	2.86506
10800	2.8912	2.85294	2.8367	2.86619
10810	2.88789	2.86766	2.83282	2.85991
10820	2.87038	2.86495	2.85907	2.88252
10830	2.88413	2.88973	2.84973	2.86724
10840	2.88749	2.88842	2.85042	2.87624
10850	2.88203	2.87822	2.85666	2.87395
10860	2.8946	2.87476	2.84721	2.87176
10870	2.88148	2.86665	2.88726	2.85477
10880	2.87802	2.8292	2.87262	2.86099
10890	2.86694	2.82331	2.88345	2.85353
10900	2.87792	2.83507	2.88676	2.88351
10910	2.91028	2.82348	2.89134	2.86894
10920	2.90896	2.82244	2.86854	2.87567
10930	2.91132	2.80906	2.86011	2.87949
10940	2.92766	2.80767	2.86195	2.89668
10950	2.92257	2.80731	2.86932	2.88325
10960	2.92764	2.81352	2.88414	2.89296
10970	2.93431	2.82759	2.89255	2.88441
10980	2.89802	2.83181	2.88852	2.86928
10990	2.91792	2.84396	2.90773	2.86103
11000	2.91463	2.85108	2.9047	2.87622
11010	2.91827	2.85908	2.90109	2.8618
11020	2.94887	2.86243	2.8991	2.86793
11030	2.93158	2.87247	2.89318	2.85981
11040	2.9254	2.86388	2.88282	2.87321
11050	2.90999	2.8704	2.87821	2.89462
11060	2.90092	2.87923	2.87533	2.88678
11070	2.88843	2.86636	2.86617	2.89309
11080	2.89387	2.87637	2.85004	2.89201
11090	2.90348	2.85064	2.83437	2.89702
11100	2.88886	2.85517	2.84872	2.87699
11110	2.89164	2.84833	2.84893	2.87917
11120	2.886	2.8522	2.84414	2.86561
11130	2.88323	2.86997	2.86629	2.87142
11140	2.86509	2.85238	2.85032	2.87963
11150	2.84651	2.85273	2.85842	2.85331
11160	2.86362	2.84407	2.84423	2.86067
11170	2.8579	2.84306	2.86401	2.86423
11180	2.86376	2.84981	2.85665	2.87276
11190	2.85959	2.8477	2.85087	2.88518
11200	2.88532	2.86801	2.85833	2.86002
11210	2.88748	2.86059	2.87381	2.85883
11220	2.89768	2.8433	2.85022	2.88002
11230	2.91061	2.83168	2.85964	2.8717
11240	2.92395	2.80675	2.87506	2.88152
11250	2.87387	2.82598	2.8661	2.87759
11260	2.88213	2.8151	2.8786	2.89329
11270	2.88156	2.82018	2.88632	2.86025
11280	2.88282	2.82808	2.86109	2.86516
11290	2.88925	2.80863	2.86613	2.87455
11300	2.89119	2.8248	2.8453	2.88894
11310	2.86634	2.83703	2.8536	2.8913
11320	2.88151	2.84864	2.85576	2.88681
11330	2.8686	2.85078	2.84304	2.86226
11340	2.89919	2.85906	2.84146	2.87874
11350	2.87665	2.88275	2.83474	2.87356
11360	2.89002	2.86039	2.82166	2.88514
11370	2.88221	2.8713	2.84223	2.91658
11380	2.89051	2.84366	2.85163	2.89519
11390	2.86634	2.81735	2.84302	2.91529
11400	2.86344	2.81558	2.84964	2.91165
11410	2.88606	2.83196	2.85529	2.90098
11420	2.90158	2.83112	2.86006	2.87333
11430	2.90645	2.83364	2.87964	2.87711
11440	2.9074	2.83024	2.87922	2.88607
11450	2.90294	2.84223	2.85475	2.89029
11460	2.9351	2.8356	2.8737	2.88294
11470	2.94037	2.82823	2.86337	2.85969
11480	2.90997	2.86319	2.8627	2.87661
11490	2.91163	2.87132	2.8786	2.89126
11500	2.91386	2.89017	2.86573	2.90135
11510	2.90569	2.8676	2.88532	2.90963
11520	2.87009	2.85054	2.91888	2.90617
11530	2.88279	2.8407	2.88744	2.88409
11540	2.87597	2.83043	2.87897	2.86773
11550	2.86403	2.84597	2.93368	2.87797
11560	2.8704	2.82718	2.91748	2.89459
11570	2.88192	2.84039	2.93608	2.91653
11580	2.89067	2.82529	2.91988	2.89362
11590	2.89712	2.83702	2.90325	2.90878
11600	2.9125	2.81019	2.90077	2.89279
11610	2.9183	2.84458	2.89879	2.85624
11620	2.90817	2.83384	2.89429	2.86459
11630	2.9102	2.82421	2.9075	2.88642
11640	2.90808	2.80658	2.90205	2.89381
11650	2.91686	2.83235	2.90794	2.88183
11660	2.91374	2.81954	2.88608	2.89167
11670	2.88865	2.80315	2.91354	2.87291
11680	2.91443	2.8292	2.93146	2.89415
11690	2.89759	2.82274	2.94379	2.89115
11700	2.91046	2.85558	2.95096	2.90778
11710	2.91801	2.83492	2.95586	2.88947
11720	2.91698	2.84989	2.94552	2.88878
11730	2.91963	2.85	2.92974	2.85381
11740	2.91441	2.85921	2.91259	2.87223
11750	2.9004	2.85654	2.8996	2.88756
11760	2.89493	2.86942	2.89848	2.8857
11770	2.8681	2.86328	2.8999	2.88347
11780	2.87816	2.84905	2.89127	2.88418
11790	2.89375	2.86921	2.86972	2.89479
11800	2.87554	2.87838	2.85469	2.9008
11810	2.87695	2.84232	2.87342	2.88753
11820	2.91092	2.8445	2.87093	2.87391
11830	2.88788	2.8074	2.91359	2.88764
11840	2.8968	2.80011	2.89649	2.90815
11850	2.88937	2.78885	2.90066	2.9019
11860	2.88071	2.79191	2.88937	2.89049
11870	2.86921	2.80606	2.90033	2.87619
11880	2.87651	2.79229	2.89244	2.88451
11890	2.87542	2.77693	2.9083	2.89458
11900	2.8816	2.80536	2.90605	2.89404
11910	2.88969	2.79388	2.90953	2.88279
11920	2.89019	2.79412	2.89309	2.88949
11930	2.89766	2.80206	2.88832	2.89344
11940	2.8862	2.80427	2.88097	2.87612
11950	2.9142	2.79969	2.8751	2.87616
11960	2.92626	2.81861	2.87775	2.86374
11970	2.93197	2.80604	2.85291	2.87706
11980	2.89654	2.82352	2.88349	2.88212
11990	2.89172	2.82239	2.88459	2.88745
12000	2.88553	2.83358	2.86712	2.87096
12010	2.89115	2.82126	2.87876	2.88882
12020	2.91061	2.8362	2.87747	2.90823
12030	2.87677	2.81486	2.89108	2.88911
12040	2.87986	2.82258	2.88833	2.89522
12050	2.87967	2.81346	2.92154	2.89291
12060	2.90681	2.82409	2.90453	2.89651
12070	2.87375	2.84355	2.9193	2.90012
12080	2.87126	2.8248	2.92452	2.87467
12090	2.8913	2.8376	2.94379	2.8823
12100	2.90221	2.8552	2.93152	2.89281
12110	2.89052	2.8418	2.92418	2.88561
12120	2.87091	2.82375	2.92517	2.88068
12130	2.86662	2.84265	2.91367	2.87182
12140	2.86975	2.83142	2.90079	2.88852
12150	2.8416	2.84974	2.89088	2.888
12160	2.86997	2.84298	2.88893	2.89032
12170	2.85551	2.84965	2.89208	2.90505
12180	2.85076	2.83521	2.89687	2.87895
12190	2.86692	2.84381	2.89188	2.88188
12200	2.84797	2.84151	2.87515	2.86987
12210	2.89605	2.84418	2.89906	2.84166
12220	2.89983	2.84931	2.90093	2.85295
12230	2.88267	2.84178	2.89211	2.82936
12240	2.87697	2.84024	2.89006	2.80824
12250	2.88826	2.84565	2.88494	2.83416
12260	2.87884	2.85604	2.87514	2.84024
12270	2.8791	2.83893	2.8858	2.84187
12280	2.88044	2.81509	2.90147	2.83588
12290	2.85035	2.81459	2.87487	2.85887
12300	2.82262	2.81432	2.89407	2.89575
12310	2.84969	2.82289	2.89225	2.85419
12320	2.83621	2.8273	2.90147	2.85724
12330	2.83678	2.8126	2.86904	2.87208
12340	2.83482	2.83473	2.89554	2.88498
12350	2.85771	2.83898	2.8862	2.93184
12360	2.87183	2.82383	2.89334	2.91503
12370	2.86216	2.83003	2.89566	2.89952
12380	2.8532	2.85134	2.89299	2.88359
12390	2.88775	2.85034	2.89212	2.87875
12400	2.88114	2.85079	2.87435	2.90097
12410	2.88415	2.83881	2.89612	2.89704
12420	2.8728	2.86487	2.89734	2.90118
12430	2.87142	2.84012	2.88545	2.89989
12440	2.86557	2.83376	2.90292	2.89632
12450	2.87577	2.84985	2.8929	2.8891
12460	2.88706	2.87145	2.90807	2.89518
12470	2.89276	2.85904	2.89243	2.88489
12480	2.91362	2.86422	2.86848	2.88973
12490	2.92244	2.83217	2.87171	2.88832
12500	2.90305	2.84445	2.88972	2.87994
12510	2.8905	2.82889	2.89449	2.85454
12520	2.88894	2.83633	2.88568	2.87077
12530	2.87592	2.86866	2.86821	2.86761
12540	2.87705	2.85067	2.87042	2.85022
12550	2.87463	2.85431	2.86253	2.88502
12560	2.88664	2.85646	2.87448	2.91437
12570	2.8618	2.85751	2.87738	2.89526
12580	2.87503	2.8585	2.8544	2.87704
12590	2.88527	2.83429	2.86955	2.85871
12600	2.88057	2.83573	2.87409	2.87025
12610	2.87875	2.84581	2.85469	2.8612
12620	2.9031	2.81232	2.86525	2.86801
12630	2.89725	2.82079	2.86799	2.86081
12640	2.89183	2.80184	2.89557	2.88853
12650	2.86342	2.80976	2.8789	2.90748
12660	2.8649	2.805	2.86629	2.89162
12670	2.869	2.83106	2.85292	2.87849
12680	2.85343	2.84312	2.87498	2.85252
12690	2.87361	2.82462	2.87075	2.84787
12700	2.88971	2.83443	2.87939	2.85971
12710	2.88694	2.83411	2.87169	2.89
12720	2.89868	2.83243	2.87537	2.89386
12730	2.90613	2.8076	2.89242	2.8943
12740	2.9234	2.81619	2.88241	2.89173
12750	2.91818	2.81069	2.8991	2.8716
12760	2.91468	2.80555	2.88238	2.87106
12770	2.8971	2.80087	2.88788	2.88542
12780	2.88115	2.80819	2.89181	2.87492
12790	2.87461	2.80685	2.88978	2.88283
12800	2.88654	2.81014	2.89586	2.88885
12810	2.86257	2.80147	2.91363	2.859
12820	2.84458	2.80338	2.89423	2.84877
12830	2.85225	2.80613	2.89436	2.83866
12840	2.88218	2.81162	2.89316	2.82912
12850	2.87623	2.82027	2.88109	2.86552
12860	2.86338	2.79676	2.88701	2.85511
12870	2.85569	2.79999	2.88512	2.85228
12880	2.87236	2.81327	2.87084	2.81166
12890	2.91823	2.81989	2.88374	2.83415
12900	2.92089	2.81916	2.88719	2.84087
12910	2.88669	2.82483	2.878	2.85868
12920	2.8887	2.84021	2.86599	2.84503
12930	2.91106	2.82748	2.85905	2.86403
12940	2.87803	2.82043	2.87427	2.87058
12950	2.90004	2.82295	2.87197	2.8747
12960	2.88989	2.85716	2.86941	2.85483
12970	2.85769	2.85541	2.87646	2.83979
12980	2.85698	2.84219	2.86185	2.8443
12990	2.89947	2.85933	2.87962	2.8455
13000	2.89062	2.85006	2.85856	2.84367
13010	2.88765	2.83762	2.86516	2.85048
13020	2.87197	2.82708	2.89435	2.85481
13030	2.87052	2.82006	2.88143	2.86766
13040	2.8581	2.82368	2.86381	2.86334
13050	2.90635	2.83512	2.87352	2.85191
13060	2.88426	2.82052	2.8831	2.8585
13070	2.89605	2.82625	2.88252	2.86957
13080	2.88097	2.81939	2.8736	2.86947
13090	2.86223	2.85351	2.9085	2.86497
13100	2.87289	2.84092	2.86466	2.84536
13110	2.87397	2.84084	2.8862	2.86159
13120	2.8673	2.83506	2.88673	2.85478
13130	2.87008	2.83324	2.88515	2.85273
13140	2.8785	2.81234	2.89445	2.85319
13150	2.87287	2.81579	2.90095	2.86706
13160	2.85821	2.81739	2.91382	2.85582
13170	2.84711	2.81603	2.90991	2.87164
13180	2.82505	2.82417	2.89343	2.86457
13190	2.82507	2.82955	2.88716	2.89518
13200	2.82013	2.81819	2.86085	2.89638
13210	2.83327	2.83946	2.8745	2.89595
13220	2.84528	2.84845	2.89803	2.8916
13230	2.8394	2.86603	2.89489	2.8934
13240	2.86217	2.86545	2.90151	2.89727
13250	2.84001	2.85104	2.92192	2.8691
13260	2.81723	2.83364	2.89188	2.85934
13270	2.83333	2.85338	2.92363	2.84752
13280	2.83829	2.86658	2.91167	2.84411
13290	2.82417	2.85382	2.89204	2.84995
13300	2.8166	2.86716	2.89691	2.85177
13310	2.82931	2.85938	2.90234	2.83607
13320	2.81374	2.84433	2.89391	2.8531
13330	2.82758	2.83844	2.8751	2.85034
13340	2.82485	2.82215	2.87822	2.88451
13350	2.82114	2.81744	2.89557	2.8751
13360	2.82008	2.83448	2.91285	2.88007
13370	2.8138	2.82616	2.89413	2.86398
13380	2.82533	2.8073	2.88679	2.88069
13390	2.83211	2.80008	2.88627	2.88377
13400	2.86299	2.7918	2.89623	2.89772
13410	2.84754	2.77077	2.90956	2.88922
13420	2.86223	2.77481	2.89364	2.87542
13430	2.85484	2.8131	2.90795	2.85196
13440	2.85934	2.79868	2.89876	2.86322
13450	2.86116	2.80626	2.87849	2.87099
13460	2.88189	2.82285	2.88479	2.87409
13470	2.85054	2.8082	2.90092	2.87798
13480	2.84269	2.77949	2.88753	2.85967
13490	2.84127	2.76649	2.866	2.87054
13500	2.85281	2.79883	2.86602	2.85351
13510	2.85125	2.79832	2.87796	2.85298
13520	2.83771	2.80562	2.88405	2.84099
13530	2.8271	2.80434	2.85496	2.85125
13540	2.82705	2.79523	2.89125	2.8558
13550	2.8216	2.80601	2.89275	2.83512
13560	2.81604	2.8237	2.89423	2.84247
13570	2.81922	2.82792	2.88677	2.84909
13580	2.78979	2.83578	2.87436	2.83436
13590	2.80534	2.83003	2.90737	2.85285
13600	2.81966	2.84563	2.89474	2.83151
13610	2.8278	2.85315	2.90257	2.83409
13620	2.82859	2.85104	2.89618	2.83493
13630	2.82184	2.86323	2.91902	2.83846
13640	2.84482	2.86132	2.90653	2.84347
13650	2.83406	2.85097	2.91399	2.81935
13660	2.85843	2.83956	2.89991	2.85238
13670	2.89454	2.82192	2.9174	2.85099
13680	2.88699	2.8202	2.9196	2.83855
13690	2.90246	2.82247	2.91036	2.86909
13700	2.86992	2.80994	2.92757	2.87907
13710	2.87229	2.79177	2.89987	2.86391
13720	2.8791	2.83475	2.89438	2.86048
13730	2.86789	2.83666	2.89805	2.89097
13740	2.85116	2.83187	2.90454	2.87405
13750	2.87703	2.83046	2.88728	2.85215
13760	2.87607	2.83032	2.90118	2.89251
13770	2.86743	2.85429	2.89379	2.86662
13780	2.85697	2.87557	2.87984	2.85218
13790	2.84578	2.86894	2.88051	2.88887
13800	2.85733	2.8501	2.88913	2.86777
13810	2.84842	2.8601	2.89304	2.83631
13820	2.83921	2.86254	2.90732	2.84193
13830	2.83948	2.84374	2.91209	2.86239
13840	2.83364	2.85092	2.90852	2.87431
13850	2.83782	2.85153	2.92779	2.8585
13860	2.8547	2.83718	2.91798	2.83865
13870	2.85867	2.82291	2.89789	2.8458
13880	2.86483	2.82513	2.91643	2.84556
13890	2.84757	2.84056	2.9117	2.84197
13900	2.85859	2.84022	2.91396	2.86008
13910	2.88194	2.8365	2.93312	2.85879
13920	2.88638	2.84097	2.92777	2.85745
13930	2.88031	2.8541	2.91747	2.87061
13940	2.88592	2.85916	2.90646	2.84187
13950	2.87204	2.85402	2.91318	2.86235
13960	2.86727	2.85786	2.89615	2.85277
13970	2.8783	2.83823	2.90071	2.84287
13980	2.88102	2.85386	2.88786	2.83407
13990	2.86357	2.83376	2.88346	2.84673
14000	2.83927	2.84159	2.8743	2.83812
14010	2.8593	2.82319	2.88412	2.83359
14020	2.83417	2.83603	2.88808	2.82316
14030	2.81178	2.85119	2.87614	2.83051
14040	2.80788	2.83998	2.89689	2.84459
14050	2.81173	2.84522	2.90423	2.84297
14060	2.8416	2.82369	2.9072	2.84597
14070	2.83564	2.85041	2.88023	2.85465
14080	2.84072	2.84183	2.89448	2.82925
14090	2.85571	2.83184	2.9031	2.81695
14100	2.87117	2.82775	2.90157	2.80786
14110	2.86627	2.8205	2.89566	2.81265
14120	2.85673	2.84475	2.90143	2.81222
14130	2.8446	2.84205	2.91162	2.83857
14140	2.82484	2.85331	2.91506	2.83708
14150	2.83475	2.84971	2.91254	2.86782
14160	2.82249	2.83958	2.88656	2.86102
14170	2.83375	2.85382	2.92004	2.8546
14180	2.82408	2.84741	2.91908	2.85074
14190	2.80754	2.85261	2.91249	2.85653
14200	2.81479	2.86158	2.92625	2.82311
14210	2.79418	2.83819	2.9252	2.85035
14220	2.80035	2.83035	2.90656	2.84978
14230	2.81747	2.82835	2.93225	2.84531
14240	2.82979	2.82717	2.9514	2.86791
14250	2.81764	2.82817	2.95714	2.88425
14260	2.80282	2.83566	2.96529	2.86295
14270	2.8202	2.8297	2.96524	2.86362
14280	2.83136	2.839	2.95939	2.8453
14290	2.83565	2.84097	2.9611	2.86167
14300	2.83546	2.83587	2.96032	2.89734
14310	2.85035	2.84641	2.94031	2.88788
14320	2.84764	2.81441	2.92739	2.88697
14330	2.83676	2.82951	2.96424	2.86728
14340	2.8298	2.8166	2.96418	2.86074
14350	2.82394	2.81927	2.93747	2.85195
14360	2.84859	2.85282	2.94597	2.86087
14370	2.81896	2.84676	2.93617	2.85074
14380	2.83113	2.84684	2.94418	2.85699
14390	2.80925	2.84064	2.9514	2.84542
14400	2.84275	2.83821	2.96006	2.83802
14410	2.84453	2.82633	2.94803	2.85983
14420	2.85818	2.84587	2.93308	2.86691
14430	2.83456	2.86831	2.93062	2.85769
14440	2.81318	2.87486	2.93649	2.8602
14450	2.82715	2.87367	2.96144	2.84182
14460	2.84265	2.87071	2.93451	2.84156
14470	2.8455	2.86864	2.93654	2.85182
14480	2.88582	2.86061	2.9721	2.85367
14490	2.89425	2.87584	2.98048	2.875
14500	2.87837	2.86804	2.95723	2.84375
14510	2.88122	2.8843	2.97473	2.84584
14520	2.87333	2.85256	2.96601	2.84347
14530	2.84622	2.83571	2.97557	2.83418
14540	2.85966	2.8299	2.95495	2.84934
14550	2.82296	2.83897	2.94328	2.85032
14560	2.84575	2.85789	2.93732	2.85307
14570	2.82943	2.86475	2.91309	2.80979
14580	2.84345	2.85751	2.9331	2.81188
14590	2.83479	2.86678	2.92949	2.8386
14600	2.85087	2.8716	2.94343	2.83959
14610	2.84634	2.86749	2.91475	2.85319
14620	2.84988	2.89178	2.93315	2.85241
14630	2.84271	2.8916	2.94471	2.84964
14640	2.84313	2.85365	2.91439	2.83073
14650	2.81925	2.88647	2.95029	2.85013
14660	2.80142	2.895	2.93518	2.82091
14670	2.80391	2.87861	2.94156	2.84292
14680	2.82218	2.87076	2.9324	2.84501
14690	2.81875	2.87993	2.94189	2.83667
14700	2.84972	2.87955	2.95054	2.84312
14710	2.86225	2.88609	2.93567	2.84237
14720	2.84589	2.90584	2.91934	2.84467
14730	2.84185	2.88994	2.8967	2.83964
14740	2.83124	2.88743	2.91105	2.82644
14750	2.85482	2.88726	2.89894	2.85199
14760	2.84885	2.87396	2.88782	2.86886
14770	2.83725	2.86411	2.89076	2.84518
14780	2.8329	2.87072	2.92041	2.85096
14790	2.84907	2.85928	2.88079	2.86163
14800	2.85808	2.84372	2.93847	2.8827
14810	2.84806	2.87186	2.92171	2.88721
14820	2.82785	2.87459	2.89756	2.8783
14830	2.82087	2.86461	2.87719	2.91258
14840	2.80753	2.84666	2.9226	2.90141
14850	2.80486	2.85745	2.91151	2.89327
14860	2.81212	2.87456	2.91653	2.87909
14870	2.81385	2.83229	2.91726	2.88922
14880	2.81797	2.85017	2.90307	2.9054
14890	2.79333	2.86914	2.9069	2.91513
14900	2.80665	2.85925	2.90149	2.91915
14910	2.83001	2.8251	2.92092	2.89956
14920	2.83813	2.84506	2.9112	2.9193
14930	2.86473	2.83235	2.90986	2.89262
14940	2.8711	2.84546	2.88019	2.8658
14950	2.86934	2.86186	2.89059	2.89472
14960	2.85066	2.86583	2.87461	2.89069
14970	2.86202	2.87125	2.88643	2.85533
14980	2.8626	2.86266	2.88201	2.85415
14990	2.85756	2.87931	2.86876	2.83817
15000	2.85577	2.88638	2.90412	2.84139
15010	2.84649	2.88551	2.88813	2.85877
15020	2.84079	2.8803	2.891	2.87838
15030	2.83515	2.88232	2.89322	2.86345
15040	2.84559	2.85781	2.90407	2.85891
15050	2.82931	2.85154	2.90226	2.8442
15060	2.82259	2.83349	2.91162	2.84009
15070	2.83824	2.83548	2.93206	2.88759
15080	2.85437	2.85076	2.89775	2.88234
15090	2.81185	2.87669	2.87895	2.85767
15100	2.82658	2.8752	2.88854	2.87478
15110	2.83328	2.86914	2.89565	2.86859
15120	2.82059	2.86384	2.8997	2.85764
15130	2.8077	2.86079	2.90767	2.83126
15140	2.83685	2.86656	2.90375	2.85807
15150	2.84872	2.86246	2.85343	2.87815
15160	2.84156	2.86731	2.88508	2.8902
15170	2.83212	2.84169	2.90152	2.89576
15180	2.84759	2.86366	2.91138	2.88377
15190	2.847	2.90368	2.90442	2.87682
15200	2.86231	2.88905	2.89595	2.86379
15210	2.85002	2.91883	2.90734	2.87695
15220	2.83951	2.89338	2.89467	2.8819
15230	2.83195	2.90238	2.91163	2.89736
15240	2.87445	2.90112	2.89189	2.88706
15250	2.8561	2.91015	2.90813	2.88307
15260	2.85452	2.89672	2.92754	2.90659
15270	2.8424	2.91061	2.91134	2.88752
15280	2.82719	2.90193	2.92364	2.86708
15290	2.81696	2.8699	2.93825	2.83259
15300	2.79398	2.87257	2.94285	2.83306
15310	2.81472	2.87278	2.93996	2.84421
15320	2.81249	2.87543	2.9171	2.86229
15330	2.81828	2.87133	2.94039	2.88195
15340	2.8098	2.86309	2.9295	2.8687
15350	2.8145	2.84004	2.93184	2.83547
15360	2.8396	2.83534	2.92672	2.83427
15370	2.83715	2.84887	2.91598	2.84724
15380	2.83848	2.86515	2.89344	2.84129
15390	2.84478	2.86149	2.92417	2.84888
15400	2.83745	2.85841	2.91977	2.82785
15410	2.83282	2.85268	2.92848	2.83403
15420	2.84711	2.87169	2.93894	2.81941
15430	2.85571	2.86303	2.90269	2.84034
15440	2.83489	2.87317	2.93359	2.85251
15450	2.84578	2.87113	2.89923	2.85744
15460	2.83334	2.87779	2.8963	2.87555
15470	2.83044	2.88011	2.88103	2.85459
15480	2.85059	2.88878	2.86522	2.86157
15490	2.82545	2.87017	2.88104	2.89006
15500	2.8327	2.8808	2.89927	2.85605
15510	2.86255	2.87428	2.91389	2.87211
15520	2.85853	2.86185	2.91325	2.85405
15530	2.85648	2.86577	2.93616	2.86389
15540	2.86813	2.87302	2.93922	2.84987
15550	2.87032	2.86737	2.93114	2.85539
15560	2.84795	2.86719	2.94039	2.84922
15570	2.87234	2.85724	2.93218	2.81775
15580	2.87676	2.85695	2.94457	2.81351
15590	2.87904	2.85967	2.96646	2.79458
15600	2.8794	2.85029	2.95713	2.80887
15610	2.88337	2.85879	2.99288	2.79112
15620	2.86462	2.84702	2.96823	2.80403
15630	2.86772	2.85255	2.96427	2.82285
15640	2.82948	2.85582	2.94467	2.8228
15650	2.83845	2.86489	2.94772	2.8159
15660	2.83509	2.87228	2.95936	2.80295
15670	2.82612	2.87757	2.93232	2.8164
15680	2.82512	2.88122	2.93638	2.8397
15690	2.83759	2.87691	2.92488	2.85393
15700	2.84571	2.87822	2.91625	2.83942
15710	2.84693	2.87444	2.90147	2.85648
15720	2.8363	2.87255	2.92187	2.86615
15730	2.84179	2.86997	2.9127	2.8752
15740	2.823	2.87801	2.9001	2.88943
15750	2.83331	2.88041	2.89694	2.89219
15760	2.86263	2.88312	2.87694	2.88045
15770	2.85216	2.87033	2.91415	2.87771
15780	2.83775	2.87599	2.8861	2.88271
15790	2.84608	2.88455	2.91413	2.8798
15800	2.84736	2.88458	2.92506	2.8833
15810	2.858	2.85804	2.92189	2.85087
15820	2.85215	2.87352	2.9244	2.87715
15830	2.87591	2.86558	2.91526	2.87861
15840	2.83664	2.87584	2.90346	2.87173
15850	2.8371	2.87909	2.9078	2.89138
15860	2.83163	2.89934	2.89252	2.89574
15870	2.84475	2.90095	2.89624	2.89995
15880	2.85258	2.87584	2.88103	2.88256
15890	2.83866	2.89328	2.87595	2.87467
15900	2.84766	2.89654	2.87759	2.87611
15910	2.85577	2.90129	2.86809	2.86486
15920	2.87127	2.92258	2.87324	2.90393
15930	2.87768	2.8818	2.88891	2.88275
15940	2.86763	2.87868	2.89241	2.89372
15950	2.85218	2.89474	2.89177	2.87642
15960	2.84248	2.89213	2.89545	2.86007
15970	2.83295	2.88026	2.89813	2.86876
15980	2.79721	2.86096	2.89371	2.89195
15990	2.81314	2.87687	2.88779	2.86456
16000	2.82631	2.86109	2.90901	2.84653
16010	2.83666	2.87536	2.91312	2.85003
16020	2.82565	2.88347	2.91391	2.86774
16030	2.86428	2.88107	2.91732	2.86216
16040	2.84748	2.8518	2.95795	2.83916
16050	2.84548	2.85829	2.91804	2.81942
16060	2.84296	2.86633	2.92974	2.85968
16070	2.85825	2.86359	2.92693	2.86345
16080	2.85178	2.89885	2.89116	2.86107
16090	2.85889	2.90097	2.92923	2.85089
16100	2.86215	2.89939	2.91384	2.85267
16110	2.85379	2.87286	2.91835	2.82576
16120	2.84862	2.90793	2.91349	2.81205
16130	2.87269	2.89004	2.90574	2.81859
16140	2.88771	2.90446	2.90826	2.8246
16150	2.87845	2.88263	2.90168	2.81196
16160	2.88292	2.89338	2.88659	2.80921
16170	2.86991	2.89922	2.87888	2.82413
16180	2.89205	2.89265	2.88748	2.82771
16190	2.85801	2.86322	2.89355	2.82108
16200	2.86106	2.86648	2.87829	2.84599
16210	2.8537	2.87508	2.90554	2.83684
16220	2.84805	2.88216	2.8959	2.85059
16230	2.85635	2.87786	2.91575	2.83149
16240	2.84606	2.88954	2.89777	2.83321
16250	2.84454	2.87202	2.90015	2.81405
16260	2.83498	2.89707	2.90188	2.8442
16270	2.81684	2.89544	2.93274	2.84173
16280	2.81309	2.89341	2.92557	2.84174
16290	2.80016	2.90442	2.93049	2.8356
16300	2.81076	2.87438	2.91641	2.84968
16310	2.82651	2.86237	2.91897	2.83441
16320	2.86466	2.86138	2.9346	2.8319
16330	2.86493	2.84665	2.93452	2.82103
16340	2.87249	2.87784	2.92572	2.83719
16350	2.87706	2.90228	2.92417	2.8409
16360	2.88389	2.91332	2.92485	2.85429
16370	2.89113	2.91914	2.94285	2.83235
16380	2.90375	2.91848	2.92851	2.84357
16390	2.86569	2.92083	2.95221	2.84452
16400	2.90975	2.93022	2.94202	2.85188
16410	2.89115	2.91386	2.93325	2.83348
16420	2.86667	2.91295	2.94591	2.81019
16430	2.89638	2.90978	2.94767	2.85385
16440	2.90315	2.93345	2.93919	2.85074
16450	2.89957	2.94056	2.94825	2.83358
16460	2.9035	2.93608	2.93208	2.81729
16470	2.89102	2.92672	2.92619	2.82543
16480	2.9048	2.93371	2.92967	2.84669
16490	2.92651	2.91037	2.94564	2.8725
16500	2.91444	2.91451	2.94909	2.86198
16510	2.91586	2.89418	2.9371	2.83694
16520	2.90478	2.89352	2.9162	2.84917
16530	2.88229	2.90599	2.9259	2.85683
16540	2.88383	2.89668	2.9237	2.86195
16550	2.87205	2.88961	2.93679	2.85473
16560	2.88018	2.87668	2.93461	2.86046
16570	2.87325	2.90505	2.93014	2.86432
16580	2.87617	2.90241	2.91094	2.85544
16590	2.86929	2.90589	2.91195	2.88315
16600	2.8653	2.87651	2.92348	2.86333
16610	2.84715	2.88138	2.90377	2.85646
16620	2.85655	2.89525	2.89067	2.87239
16630	2.88861	2.91681	2.90199	2.86032
16640	2.85249	2.92331	2.90281	2.8614
16650	2.84829	2.9246	2.87754	2.82845
16660	2.85891	2.90517	2.89756	2.83184
16670	2.88395	2.89884	2.91566	2.85577
16680	2.87935	2.90298	2.91738	2.83358
16690	2.87469	2.90658	2.92235	2.84831
16700	2.88104	2.92039	2.92435	2.83626
16710	2.86202	2.92657	2.93276	2.85768
16720	2.8344	2.92947	2.9223	2.87517
16730	2.86959	2.93286	2.88998	2.85611
16740	2.87903	2.93225	2.91338	2.86147
16750	2.8874	2.91078	2.90707	2.84967
16760	2.88456	2.91785	2.9211	2.84976
16770	2.8898	2.89949	2.91537	2.87381
16780	2.88343	2.91387	2.89571	2.85492
16790	2.89692	2.92027	2.88584	2.84593
16800	2.90485	2.90407	2.90531	2.85408
16810	2.89657	2.89796	2.91691	2.83435
16820	2.88772	2.89648	2.91978	2.85296
16830	2.87073	2.91085	2.92808	2.8601
16840	2.8782	2.92807	2.89229	2.86349
16850	2.87186	2.90914	2.87711	2.87561
16860	2.86993	2.90118	2.93511	2.89308
16870	2.85269	2.88572	2.94193	2.85525
16880	2.88212	2.86946	2.91691	2.85574
16890	2.86706	2.83854	2.9263	2.86829
16900	2.85619	2.85573	2.94831	2.856
16910	2.86532	2.86871	2.94139	2.84488
16920	2.85415	2.88851	2.94156	2.84595
16930	2.8664	2.88674	2.93104	2.83907
16940	2.86856	2.87693	2.92551	2.8366
16950	2.84821	2.86505	2.91205	2.85028
16960	2.84296	2.89288	2.95009	2.82566
16970	2.81844	2.90833	2.9141	2.85143
16980	2.8292	2.89609	2.93329	2.86787
16990	2.82038	2.89815	2.93337	2.86127
17000	2.81788	2.88663	2.94616	2.85014
17010	2.82597	2.87962	2.96047	2.86765
17020	2.83137	2.90747	2.94387	2.87943
17030	2.83212	2.87853	2.94517	2.86247
17040	2.82591	2.91359	2.92354	2.87282
17050	2.83177	2.90926	2.93499	2.86525
17060	2.83883	2.91815	2.93966	2.89161
17070	2.82889	2.91058	2.95194	2.86313
17080	2.84905	2.90003	2.98376	2.85543
17090	2.85301	2.87125	2.96128	2.83831
17100	2.84773	2.89246	2.97866	2.84159
17110	2.82847	2.9077	2.95815	2.84039
17120	2.84378	2.90292	2.96042	2.83868
17130	2.84784	2.90829	2.9672	2.83332
17140	2.84829	2.90672	2.94838	2.8271
17150	2.85563	2.88505	2.93723	2.86222
17160	2.85613	2.8602	2.92656	2.85778
17170	2.87408	2.85624	2.94537	2.83776
17180	2.85388	2.85209	2.95499	2.86457
17190	2.85524	2.86043	2.94661	2.88577
17200	2.82635	2.85772	2.93331	2.85322
17210	2.843	2.86148	2.90136	2.8388
17220	2.83581	2.87781	2.88618	2.84611
17230	2.83397	2.87553	2.90564	2.80976
17240	2.84433	2.88866	2.87754	2.84132
17250	2.83996	2.90675	2.85973	2.84453
17260	2.83125	2.89797	2.86306	2.82055
17270	2.83788	2.90239	2.86742	2.83118
17280	2.84803	2.90673	2.88418	2.82348
17290	2.82452	2.89786	2.88942	2.84744
17300	2.80462	2.88141	2.87005	2.82876
17310	2.80326	2.90881	2.88241	2.83905
17320	2.81649	2.90187	2.8871	2.81013
17330	2.84806	2.89711	2.88685	2.80274
17340	2.81549	2.91257	2.88795	2.7909
17350	2.82874	2.89857	2.8829	2.8089
17360	2.83342	2.88661	2.88928	2.8141
17370	2.83682	2.8941	2.89956	2.80961
17380	2.8248	2.8981	2.92236	2.81552
17390	2.81737	2.88742	2.90086	2.79399
17400	2.81135	2.87924	2.92035	2.79477
17410	2.82155	2.88406	2.91699	2.81347
17420	2.80638	2.8801	2.90248	2.83256
17430	2.83224	2.90789	2.91518	2.83952
17440	2.83097	2.89098	2.92375	2.86926
17450	2.84019	2.90696	2.89146	2.86156
17460	2.83606	2.93299	2.8854	2.85378
17470	2.8581	2.89801	2.91381	2.8718
17480	2.8559	2.88163	2.93301	2.87821
17490	2.85557	2.88598	2.92568	2.88822
17500	2.83276	2.88309	2.95126	2.85003
17510	2.81488	2.87772	2.93759	2.81276
17520	2.83303	2.85971	2.94965	2.85718
17530	2.83535	2.86927	2.91746	2.8358
17540	2.83774	2.8822	2.92102	2.83301
17550	2.84389	2.90507	2.94816	2.82885
17560	2.86079	2.88911	2.92134	2.8377
17570	2.86607	2.88442	2.9501	2.83699
17580	2.84913	2.88921	2.95903	2.85045
17590	2.83412	2.88191	2.94108	2.84392
17600	2.83005	2.89301	2.94804	2.84783
17610	2.8344	2.90237	2.92779	2.84302
17620	2.81084	2.88854	2.92698	2.88604
17630	2.8054	2.86954	2.92297	2.86459
17640	2.80665	2.8614	2.89585	2.86955
17650	2.79655	2.8627	2.90862	2.90544
17660	2.79914	2.88263	2.91859	2.87903
17670	2.82451	2.85212	2.91079	2.91382
17680	2.83929	2.87597	2.89027	2.90204
17690	2.82518	2.87052	2.91119	2.88744
17700	2.838	2.85808	2.92809	2.85716
17710	2.82114	2.86689	2.92364	2.86397
17720	2.82864	2.87517	2.91972	2.87622
17730	2.84936	2.87602	2.9188	2.8741
17740	2.85303	2.87929	2.92745	2.92561
17750	2.86481	2.85777	2.89934	2.91098
17760	2.87895	2.86236	2.87855	2.90234
17770	2.88485	2.83259	2.89427	2.87507
17780	2.88516	2.84594	2.89101	2.89135
17790	2.87166	2.83557	2.92255	2.87855
17800	2.88879	2.84716	2.92826	2.88727
17810	2.89173	2.86221	2.92816	2.85321
17820	2.9051	2.85039	2.92398	2.88149
17830	2.89292	2.84712	2.91652	2.87963
17840	2.8667	2.8441	2.91561	2.8745
17850	2.87767	2.82965	2.90923	2.86321
17860	2.87085	2.88009	2.94131	2.88749
17870	2.86081	2.86729	2.95517	2.89017
17880	2.85178	2.86738	2.95795	2.91453
17890	2.86046	2.85948	2.93647	2.92323
17900	2.85519	2.85048	2.95703	2.90512
17910	2.84449	2.85026	2.93145	2.91271
17920	2.82303	2.83837	2.94453	2.89113
17930	2.83136	2.82897	2.92952	2.8969
17940	2.84173	2.84017	2.94106	2.9191
17950	2.79935	2.85632	2.90476	2.90025
17960	2.79708	2.87057	2.90356	2.86942
17970	2.76281	2.88052	2.94157	2.85628
17980	2.75969	2.85964	2.92831	2.87653
17990	2.77801	2.85949	2.94432	2.86639
18000	2.78188	2.85765	2.93643	2.85144
18010	2.80716	2.85494	2.95159	2.8828
18020	2.81783	2.85911	2.92233	2.8879
18030	2.81636	2.8632	2.91248	2.88682
18040	2.83373	2.87335	2.93252	2.893
18050	2.81643	2.89254	2.92566	2.91039
18060	2.81355	2.88508	2.93709	2.91548
18070	2.86224	2.88164	2.94045	2.90393
18080	2.853	2.85301	2.94273	2.88248
18090	2.82518	2.85437	2.95713	2.87638
18100	2.81639	2.84313	2.95582	2.85283
18110	2.8238	2.88469	2.93511	2.87696
18120	2.8392	2.87765	2.93153	2.85757
18130	2.82475	2.88061	2.93245	2.85914
18140	2.82676	2.88423	2.93925	2.88912
18150	2.84287	2.883	2.93581	2.88964
18160	2.87808	2.90396	2.96696	2.8734
18170	2.87006	2.89881	2.95454	2.87524
18180	2.8456	2.87846	2.93991	2.86294
18190	2.82691	2.88973	2.92642	2.88205
18200	2.84136	2.87632	2.93739	2.86213
18210	2.85515	2.86201	2.92467	2.86662
18220	2.84179	2.8821	2.95382	2.87752
18230	2.82946	2.89218	2.95381	2.87088
18240	2.83648	2.88318	2.95146	2.86821
18250	2.82236	2.87736	2.98139	2.8566
18260	2.78841	2.87226	2.9348	2.88052
18270	2.81883	2.87747	2.94072	2.85504
18280	2.82937	2.86781	2.94431	2.85826
18290	2.84749	2.87906	2.92716	2.86371
18300	2.85985	2.8748	2.94299	2.87358
18310	2.82387	2.87766	2.92983	2.85081
18320	2.82649	2.86135	2.92773	2.84548
18330	2.80849	2.84285	2.9179	2.83737
18340	2.79711	2.83322	2.92992	2.84129
18350	2.81382	2.86529	2.91856	2.85182
18360	2.78596	2.86135	2.91008	2.82984
18370	2.82709	2.88785	2.91402	2.83653
18380	2.82752	2.89539	2.91615	2.83658
18390	2.82709	2.88387	2.91278	2.83339
18400	2.83774	2.84142	2.91528	2.83569
18410	2.84492	2.85792	2.90991	2.8321
18420	2.85386	2.86656	2.89879	2.84859
18430	2.84025	2.85329	2.9164	2.83155
18440	2.81883	2.85324	2.8943	2.82177
18450	2.83947	2.86139	2.90991	2.82766
18460	2.83813	2.85119	2.94458	2.82229
18470	2.84896	2.84297	2.94522	2.79745
18480	2.85809	2.83133	2.90345	2.81325
18490	2.85911	2.84205	2.92366	2.79779
18500	2.85843	2.83966	2.94522	2.80647
18510	2.85407	2.853	2.92666	2.81709
18520	2.8696	2.85353	2.93352	2.81766
18530	2.86493	2.84217	2.94353	2.82076
18540	2.87349	2.84758	2.95318	2.82261
18550	2.87378	2.86687	2.91483	2.82177
18560	2.89558	2.85153	2.9022	2.82977
18570	2.88678	2.83968	2.92266	2.8095
18580	2.8883	2.84849	2.92322	2.83204
18590	2.87584	2.86312	2.93668	2.84154
18600	2.87276	2.85381	2.92777	2.8381
18610	2.86226	2.85388	2.89943	2.84744
18620	2.8377	2.84753	2.91933	2.83305
18630	2.84862	2.8412	2.92008	2.82954
18640	2.88057	2.83437	2.93301	2.85583
18650	2.87467	2.85392	2.92477	2.82995
18660	2.87422	2.82009	2.94096	2.83375
18670	2.88094	2.81094	2.92773	2.81322
18680	2.87115	2.8221	2.90161	2.82184
18690	2.85537	2.82263	2.91166	2.83056
18700	2.86815	2.81754	2.90884	2.84298
18710	2.86955	2.80533	2.91865	2.84233
18720	2.8567	2.8129	2.93728	2.79469
18730	2.83465	2.84104	2.9492	2.81129
18740	2.84961	2.83929	2.95863	2.82665
18750	2.84107	2.83446	2.96472	2.81699
18760	2.85159	2.84347	2.95187	2.82431
18770	2.83529	2.81889	2.93021	2.82119
18780	2.83401	2.83102	2.94735	2.83465
18790	2.82666	2.84012	2.95556	2.83227
18800	2.84503	2.83648	2.92414	2.8218
18810	2.85343	2.82378	2.91141	2.81916
18820	2.85527	2.81734	2.94259	2.81539
18830	2.84009	2.81034	2.91928	2.81241
18840	2.85123	2.84065	2.93991	2.80746
18850	2.83529	2.84361	2.95593	2.84421
18860	2.85552	2.86037	2.90661	2.85756
18870	2.84503	2.83936	2.91139	2.86299
18880	2.85646	2.86213	2.90729	2.85811
18890	2.84623	2.84249	2.91008	2.82842
18900	2.82904	2.82583	2.9339	2.82023
18910	2.81627	2.81042	2.93188	2.82863
18920	2.80488	2.83622	2.94201	2.80961
18930	2.79205	2.82793	2.94333	2.82244
18940	2.80891	2.82846	2.94918	2.82724
18950	2.81361	2.81635	2.94259	2.8153
18960	2.82381	2.78961	2.92653	2.84809
18970	2.81611	2.79975	2.93773	2.82946
18980	2.82287	2.80625	2.95893	2.85664
18990	2.83755	2.83056	2.96171	2.83693
19000	2.83173	2.83493	2.93997	2.85179
19010	2.83304	2.8271	2.94321	2.85408
19020	2.84136	2.85357	2.90553	2.8511
19030	2.84133	2.86576	2.91267	2.84011
19040	2.83701	2.84094	2.908	2.84545
19050	2.83916	2.83165	2.91133	2.84927
19060	2.8044	2.84233	2.91756	2.83681
19070	2.80889	2.86441	2.90495	2.83281
19080	2.80778	2.84688	2.88611	2.83141
19090	2.83297	2.85072	2.87184	2.82695
19100	2.8329	2.82625	2.89232	2.83396
19110	2.83618	2.85606	2.85619	2.83853
19120	2.83352	2.85997	2.88457	2.85673
19130	2.8498	2.85292	2.86923	2.83353
19140	2.84114	2.84117	2.8806	2.81496
19150	2.84662	2.85176	2.89263	2.80353
19160	2.85937	2.82719	2.88753	2.82828
19170	2.85731	2.82545	2.85133	2.82164
19180	2.83382	2.84035	2.85695	2.85952
19190	2.83201	2.83747	2.87654	2.83844
19200	2.84673	2.84809	2.88698	2.83196
19210	2.85775	2.87501	2.87577	2.81762
19220	2.85593	2.84859	2.90872	2.81334
19230	2.85763	2.85331	2.90411	2.80548
19240	2.82752	2.87141	2.90579	2.82916
19250	2.8097	2.86682	2.91577	2.81226
19260	2.82493	2.88125	2.91307	2.8311
19270	2.83516	2.892	2.91012	2.8381
19280	2.8509	2.89528	2.90027	2.8274
19290	2.83306	2.87598	2.92273	2.84416
19300	2.8281	2.88816	2.91926	2.85073
19310	2.80646	2.86834	2.91518	2.84623
19320	2.80473	2.89614	2.89793	2.83871
19330	2.81724	2.89095	2.91134	2.83232
19340	2.81083	2.88899	2.91565	2.82008
19350	2.82278	2.89533	2.89036	2.82784
19360	2.83152	2.89657	2.91824	2.85794
19370	2.85172	2.90402	2.9037	2.84747
19380	2.83946	2.89039	2.90693	2.84444
19390	2.82221	2.86731	2.92795	2.85082
19400	2.81631	2.89038	2.93389	2.82938
19410	2.8138	2.86145	2.92092	2.84165
19420	2.82017	2.8535	2.91958	2.84519
19430	2.81082	2.86603	2.92527	2.84107
19440	2.83764	2.86584	2.91001	2.84936
19450	2.8473	2.88812	2.92773	2.81613
19460	2.83637	2.86365	2.91595	2.85763
19470	2.85131	2.83601	2.9189	2.84958
19480	2.86035	2.83863	2.90948	2.84601
19490	2.85463	2.88246	2.91934	2.86314
19500	2.84483	2.89267	2.89926	2.84034
19510	2.85108	2.8849	2.89791	2.83144
19520	2.83792	2.84959	2.88651	2.86007
19530	2.85539	2.87102	2.90799	2.83267
19540	2.84743	2.88667	2.90237	2.84045
19550	2.84443	2.87486	2.89503	2.81949
19560	2.8421	2.89735	2.94107	2.81838
19570	2.81795	2.88346	2.93071	2.82155
19580	2.81291	2.88629	2.93883	2.83626
19590	2.81147	2.88634	2.91344	2.82917
19600	2.80882	2.89403	2.91901	2.82159
19610	2.79631	2.86708	2.91929	2.83817
19620	2.7762	2.85053	2.93629	2.83182
19630	2.78174	2.8458	2.90995	2.8499
19640	2.81705	2.85602	2.89394	2.85824
19650	2.81459	2.85709	2.91781	2.88194
19660	2.82311	2.87385	2.92004	2.88259
19670	2.82243	2.86547	2.90059	2.89784
19680	2.8287	2.86594	2.90362	2.89639
19690	2.85014	2.87139	2.8805	2.86907
19700	2.83375	2.85969	2.90908	2.89424
19710	2.81551	2.84539	2.93471	2.89855
19720	2.83262	2.85254	2.91988	2.90062
19730	2.84302	2.85016	2.90587	2.86215
19740	2.84919	2.86583	2.91624	2.8478
19750	2.82827	2.84526	2.91445	2.87477
19760	2.83978	2.86363	2.8838	2.85996
19770	2.84748	2.84861	2.89352	2.84192
19780	2.82247	2.83352	2.90394	2.84723
19790	2.85218	2.84527	2.91685	2.86994
19800	2.83911	2.81725	2.89988	2.85786
19810	2.84853	2.84881	2.87864	2.85631
19820	2.83632	2.85576	2.89213	2.83832
19830	2.85566	2.85689	2.88817	2.83711
19840	2.82096	2.85633	2.86305	2.86186
19850	2.8254	2.8285	2.87921	2.83601
19860	2.81907	2.84708	2.91249	2.85612
19870	2.82214	2.8513	2.89164	2.86426
19880	2.83424	2.83621	2.91267	2.86023
19890	2.84212	2.84032	2.89716	2.8586
19900	2.82506	2.86872	2.88818	2.8473
19910	2.85244	2.87543	2.87553	2.8409
19920	2.82293	2.8751	2.87797	2.84244
19930	2.79998	2.85237	2.89083	2.84455
19940	2.82283	2.84017	2.88903	2.83025
19950	2.83566	2.8638	2.87571	2.83561
19960	2.84941	2.86962	2.88631	2.84979
19970	2.88014	2.87319	2.89872	2.84555
19980	2.86771	2.87824	2.9121	2.8374
[truncated: 8,002 more rows]

## Sheet: SASA
Time	Control	quercetin	kaempferol	wogonin
0	187.728	190.222	189.475	187.879
10	194.875	195.38	195.983	189.541
20	192.51	195.134	196.23	193.597
30	192.903	198.459	197.626	195.41
40	195.624	195.606	193.446	193.161
50	194.954	194.445	194.69	193.673
60	194.867	199.63	195.15	195.577
70	193.732	196.035	196.622	193.903
80	194.835	196.98	195.688	195.14
90	196.023	193.624	196.157	195.015
100	194.426	193.206	195.875	194.645
110	195.023	197.117	196.267	196.393
120	197.039	193.284	195.964	198.694
130	198.65	194.58	195.634	196.52
140	195.837	195.045	195.468	195.669
150	195.077	196.799	195.311	197.104
160	195.431	195.116	196.869	194.844
170	193.305	195.986	200.77	193.151
180	195.176	199.326	195.159	194.572
190	198.501	195.452	197.843	196.172
200	195.176	196.963	195.768	195.853
210	194.275	196.095	195.019	197.478
220	192.687	195.804	197.115	196.088
230	192.799	197.432	193.288	195.731
240	191.815	198.409	192.521	196.381
250	195.263	196.917	193.121	193.862
260	195.844	198.474	191.263	195.146
270	193.85	200.268	194.865	195.137
280	193.341	197.279	196.072	193.749
290	193.951	197.935	196.71	192.654
300	191.734	198.498	194.683	194.634
310	190.608	198.24	194.902	194.526
320	196.885	198.782	192.217	193.026
330	198.781	195.477	194.391	195.17
340	194.253	195.955	195.342	195.065
350	192.459	195.61	195.656	192.874
360	196.131	194.549	198.553	193.372
370	193.841	197.567	200.984	192.303
380	194.752	197.057	196.933	194.187
390	197.065	196.95	197.845	192.136
400	194.365	196.194	196.439	192.976
410	196.852	195.047	193.505	196.433
420	194.601	198.544	196.214	194.045
430	195.749	196.445	195.968	194.502
440	195.311	197.882	195.63	191.323
450	192.533	199.11	194.116	192.293
460	194.338	194.744	195.924	188.613
470	195.024	198.779	193.881	197.873
480	195.701	199.312	194.965	194.337
490	197.298	201.276	193.852	194.914
500	194.351	198.951	195.068	195.03
510	195.365	200.436	195.669	193.152
520	194.244	200.676	197.974	195.343
530	195.478	200.114	197.67	194.286
540	196.586	199.169	196.42	195.963
550	198.069	196.075	193.689	193.599
560	196.201	198.881	195.069	194.886
570	194.277	197.86	197.648	193.288
580	197.545	195.951	197.638	194.812
590	198.231	196.928	197.272	194.409
600	194.774	197.769	197.619	192.456
610	197.002	198.007	196.543	193.839
620	196.823	198.341	196.216	195.109
630	196.322	197.216	197.475	195.191
640	195.429	200.526	196.424	195.291
650	193.647	197.726	194.597	194.975
660	196.026	200.245	195.852	196.496
670	198.276	199.923	196.628	197.051
680	197.664	198.628	194.725	197.159
690	196.81	197.573	193.955	196.202
700	196.139	196.958	196.055	195.373
710	197.952	192.944	197.163	195.838
720	196.984	195.531	194.071	198.146
730	196.901	197.379	197.279	195.879
740	198.102	197.803	196.219	195.643
750	196.005	197.095	198.078	197.816
760	198.775	195.499	199.093	200.754
770	195.813	195.234	195.01	195.012
780	194.667	197.29	194.842	198.959
790	199.377	196.969	196.074	200.426
800	195.713	197.45	194.933	198.892
810	198.346	198.147	198.111	198.602
820	195.595	193.642	197.316	197.807
830	198.211	195.851	194.702	198.262
840	196.977	196.392	198.161	197.714
850	197.24	195.541	197.872	196.52
860	195.637	196.518	197.954	197.837
870	195.635	198.707	197.231	197.91
880	197.854	195.993	197.787	195.848
890	197.479	196.596	195.086	199.684
900	198.549	196.415	194.712	196.415
910	198.16	197.799	193.705	195.681
920	197.449	195.311	193.935	198.869
930	193.794	198.566	195.157	197.955
940	198.339	197.268	198.398	196.66
950	194.733	198.634	198.152	195.663
960	197.874	197.058	197.805	194.539
970	195.969	194.263	199.176	193.85
980	197.786	197.198	198.621	196.819
990	198.708	198.104	193.975	196.583
1000	195.942	195.043	196.353	198.134
1010	195.767	194.77	196.975	195.658
1020	200.628	195.981	198.106	196.411
1030	195.29	194.57	199.669	198.373
1040	200.012	196.284	194.919	198.134
1050	197.332	199.953	197.369	200.11
1060	196.91	198.482	197.2	197.963
1070	194.418	200.108	197.296	198.384
1080	193.639	197.97	198.505	198.143
1090	195.282	195.511	198.576	198.144
1100	194.526	195.866	200.494	195.208
1110	196.688	195.955	197.085	198.025
1120	196.977	199.741	199.173	199.058
1130	198.927	195.132	195.103	194.477
1140	197.155	199.392	198.106	198.464
1150	200.874	197.595	195.779	198.543
1160	198.932	197.664	196.289	197.299
1170	195.155	194.332	196.523	196.751
1180	199.653	198.122	197.959	195.325
1190	197.327	197.126	198.493	195.151
1200	197.138	197.438	195.135	194.295
1210	192.524	195.989	196.925	196.366
1220	196.657	195.016	193.24	195.357
1230	198.17	195.283	194.077	197.568
1240	196.678	195.702	195.614	196.591
1250	195.727	194.996	198.248	194.906
1260	200.027	194.731	195.933	194.578
1270	199.048	196.58	196.545	196.644
1280	198.882	199.621	195.132	198.294
1290	197.334	197.198	195.032	195.661
1300	195.415	196.116	197.254	195.827
1310	196.518	195.283	196.812	196.114
1320	196.213	195.199	197.361	196.75
1330	197.485	197.698	195.978	197.641
1340	198.309	191.282	199.328	198.284
1350	194.046	196.062	199.701	198.735
1360	194.18	195.298	199.24	197.977
1370	193.441	197.099	196.783	191.986
1380	192.817	194.147	197.464	197.643
1390	196.299	196.72	197.031	196.605
1400	193.433	200.302	197.052	193.244
1410	196.505	200.208	198.511	196.387
1420	195.974	194.845	193.717	194.454
1430	196.938	197.577	198.112	195.493
1440	192.684	198.786	194.145	197.875
1450	195.63	197.685	199.019	196.181
1460	194.034	193.363	195.657	198.034
1470	196.682	197.612	197.787	194.739
1480	198.389	197.354	198.898	195.235
1490	197.209	193.459	200.825	194.652
1500	196.8	196.428	196.414	199.608
1510	195.289	197.406	196.483	198.968
1520	196.524	198.131	193.347	198.18
1530	195.884	198.091	195.557	201.495
1540	195.172	199.439	197.917	195.925
1550	193.355	200.049	200.512	198.155
1560	196.297	197.836	195.684	197.072
1570	194.047	199.172	197.729	197.433
1580	196.263	199.344	194.404	199.9
1590	199.015	197.67	199.907	194.335
1600	198.422	199.205	196.903	194.863
1610	195.978	194.851	197.478	197.319
1620	199.888	201.512	197.494	197.861
1630	196.777	196.479	198.295	198.083
1640	196.47	197.686	199.056	200.849
1650	195.083	195.143	196.954	195.386
1660	193.284	196.31	196.818	196.236
1670	196.502	194.725	198.082	198.44
1680	195.188	195.872	197.126	199.959
1690	192.945	196.162	197.73	199.382
1700	192.456	195.437	195.741	197.961
1710	195.237	193.243	195.012	199.956
1720	192.563	194.632	196.469	197.897
1730	192.337	194.927	194.215	198.963
1740	194.899	194.992	197.511	196.773
1750	196.785	195.976	199.777	195.902
1760	197.754	196.919	199.988	198.378
1770	194.931	192.38	197.625	196.303
1780	195.694	194.941	196.004	202.188
1790	195.564	196.861	197.25	199.578
1800	193.175	193.711	196.385	196.911
1810	196.853	194.644	195.663	197.606
1820	193.144	194.692	197.311	198.704
1830	193.708	191.936	193.333	196.983
1840	191.384	194.43	193.675	197.679
1850	195.361	193.058	197.69	197.962
1860	195.069	193.35	192.769	198.791
1870	193.855	193.209	199.557	197.936
1880	193.764	194.803	193.576	197.28
1890	194.567	196.94	196.139	198.503
1900	194.939	193.505	197.259	195.228
1910	194.004	194.605	200.079	199.109
1920	193.173	197.286	200.453	199.837
1930	195.652	197.047	197.185	196.665
1940	193.843	197.442	198.865	196.19
1950	195.506	198.95	198.198	194.859
1960	193.27	198.273	194.872	192.791
1970	193.968	195.27	193.295	194.482
1980	194.123	198.569	192.408	196.424
1990	195.449	198.236	194.146	197.455
2000	193.648	195.224	193.941	195.665
2010	193.147	193.138	192.997	198.626
2020	196.213	192.576	194.982	196.405
2030	195.973	191.036	193.694	196.035
2040	191.661	194.945	195.031	194.919
2050	196.056	195.131	195.672	196.802
2060	195.136	196.164	196.517	194.268
2070	194.864	194.587	196.023	195.842
2080	194.81	196.849	198.567	196.165
2090	194.357	196.774	196.191	196.956
2100	193.548	195.153	195.143	197.834
2110	196.663	197.651	195.793	197.583
2120	193.579	196.13	195.556	194.655
2130	193.435	194.959	196.327	195.841
2140	199.683	198.49	192.236	196.45
2150	194.289	194.803	193.589	196.492
2160	194.158	197.149	196.478	197.062
2170	195.08	191.515	191.597	196.16
2180	194.12	196.121	193.527	195.563
2190	194.848	196.475	194.738	198.258
2200	193.089	194.152	196.27	195.69
2210	192.952	192.835	194.558	200.773
2220	193.665	194.324	198.031	203.013
2230	193.042	197.24	194.945	197.479
2240	194.725	195.026	195.093	196.148
2250	192.692	194.116	196.733	197.218
2260	192.985	197.026	194.994	198.612
2270	193.874	195.62	194.445	196.566
2280	193.724	199.842	198.655	192.858
2290	197.174	197.909	193.108	196.639
2300	195.549	195.243	194.157	198.42
2310	193.594	197.146	196.133	198.508
2320	192.135	198.747	196.129	198.964
2330	198	195.196	197.741	200.085
2340	192.914	194.457	196.829	197.565
2350	191.611	196.674	199.313	197.25
2360	193.312	198.115	196.232	197.869
2370	190.363	196.9	196.825	196.833
2380	193.603	194.127	193.427	198.851
2390	189.094	197.048	194.508	195.506
2400	195.175	196.569	196.831	191.576
2410	194.076	194.779	197.649	195.449
2420	196.426	198.256	196.293	198.291
2430	197.084	197.967	197.544	198.729
2440	193.292	194.936	199.312	197.755
2450	195.194	191.172	196.995	200.057
2460	194.587	193.68	195.782	197.629
2470	195.143	195.836	197.234	199.599
2480	195.184	194.619	194.879	200.089
2490	194.343	196.856	192.859	199.902
2500	195.075	197.684	192.206	197.494
2510	194.553	194.324	196.468	196.789
2520	192.213	196.808	193.879	197.147
2530	193.39	195.132	199.55	199.036
2540	195.591	196.099	198.764	199.005
2550	197.858	195.059	200.266	200.738
2560	196.185	192.75	195.614	200.633
2570	197.844	195.73	196.477	200.142
2580	197.33	198.318	196.368	199.82
2590	197.411	195.276	198.365	196.607
2600	198.846	196.55	198.232	198.119
2610	191.166	195.919	197.51	201.998
2620	197.052	196.686	195.593	202.479
2630	194.422	192.994	194.424	201.162
2640	197.221	194.175	195.316	203.742
2650	193.91	195.31	199.057	201.357
2660	198.806	196.03	195.279	200.499
2670	196.108	195.613	198.876	201.06
2680	195.369	196.11	196.903	203.045
2690	197.87	195.653	198.24	199.443
2700	195.449	197.585	200.335	199.421
2710	192.539	195.933	197.604	201.291
2720	196.216	194.597	194.973	199.226
2730	195.126	193.106	196.959	202.223
2740	196.135	194.213	198.353	199.207
2750	196.194	195.845	195.456	199.098
2760	194.76	192.279	198.155	202.308
2770	196.862	193.041	197.9	198.013
2780	193.103	196.412	196.09	200.788
2790	196.949	194.965	195.066	199.031
2800	195.711	195.155	197.069	202.961
2810	199.195	193.901	195.369	200.685
2820	195.484	196.861	193.946	201.331
2830	195.028	192.672	193.964	199.722
2840	195.091	194.768	195.434	200.338
2850	192.047	195.555	196.508	203.206
2860	195.72	195.881	194.773	199.556
2870	200.58	194.212	194.224	199.971
2880	195.88	195.097	193.83	199.212
2890	195.453	196.303	194.296	200.369
2900	197.112	198.365	194.429	200.249
2910	198.814	196.03	196.463	199.866
2920	194.671	199.484	196.548	200.004
2930	195.391	197.688	198.36	198.534
2940	199.037	196.963	197.785	201.947
2950	196.256	197.983	195.065	200.432
2960	193.766	196.506	195.099	200.796
2970	193.76	193.848	195.674	198.001
2980	194.472	195.779	193.339	195.092
2990	195.761	198.959	195.404	195.487
3000	193.769	196.18	195.461	196.468
3010	194.819	198.613	195.654	196.307
3020	195.939	196.521	195.056	198.263
3030	197.113	193.518	197.225	200.416
3040	198.415	196.041	193.907	200.35
3050	199.272	197.415	197.509	196.703
3060	195.94	195.071	193.004	197.87
3070	195.025	195.24	196.385	198.097
3080	196.234	196.332	196.388	199.151
3090	197.918	194.845	195.212	200.851
3100	194.495	195.303	196.239	199.138
3110	196.164	194.671	194.091	197.727
3120	197.995	194.241	196.397	200.068
3130	198.21	194.647	195.425	200.889
3140	200.528	194.476	198.239	201.038
3150	194.806	195.966	192.148	200.23
3160	197.428	193.965	195.099	202.452
3170	194.447	194.745	195.333	198.057
3180	196.373	192.217	193.95	198.237
3190	196.147	193.782	195.521	199.954
3200	196.331	195.077	194.856	200.489
3210	199.8	192.95	194.773	200.851
3220	199.068	194.937	193.862	200.576
3230	199.184	193.715	195.262	198.726
3240	197.289	191.779	196.827	196.929
3250	195.091	194.004	196.165	198.504
3260	194.739	192.007	196.095	198.605
3270	193.939	193.369	194.175	200.369
3280	194.611	191.596	194.314	198.183
3290	195.797	195.011	196.085	201.032
3300	196.417	193.421	194.817	196.453
3310	197.792	194.227	195.474	198.164
3320	197.479	192.581	194.511	197.528
3330	196.55	192.934	193.902	195.35
3340	195.948	192.716	195.89	196.882
3350	197.273	193.607	194.479	192.346
3360	194.742	194.865	193.821	194.209
3370	197.655	195.035	191.873	195.481
3380	199.777	196.232	196.013	194.151
3390	196.334	193.067	192.55	194.668
3400	190.885	195.171	195.784	196.193
3410	192.554	195.539	194.371	198.5
3420	195.698	196.899	195.033	201.139
3430	193.527	195.647	192.303	199.122
3440	193.921	197.039	193.231	195.91
3450	194.453	196.199	195.523	197.342
3460	194.441	198.328	193.56	199.17
3470	195.088	199.033	194.057	198.133
3480	196.361	196.919	194	198.759
3490	195.215	200.513	192.278	200.864
3500	193.929	196.163	191.589	194.983
3510	195.297	198.601	194.299	197.828
3520	195.07	195.781	193.037	196.252
3530	195.411	198.386	191.867	198.042
3540	197.568	197.772	194.428	192.539
3550	197.862	194.951	194.281	193.359
3560	197.435	197.16	192.381	198.184
3570	194.551	196.904	193.103	196.124
3580	194.805	199.026	194.314	196.429
3590	198.608	197.109	195.592	197.425
3600	196.566	198.129	192.73	196.307
3610	194.565	197.353	192.806	199.082
3620	193.633	198.184	193.293	200.837
3630	196.437	198.999	192.424	198.858
3640	197.225	198.552	192.702	199.43
3650	196.29	194.711	193.287	196.016
3660	196.738	193.009	193.358	199.319
3670	195.632	198.181	190.589	200.052
3680	198.149	195.185	190.86	198.992
3690	199.284	195.773	191.009	198.295
3700	198.4	195.049	193.536	198.726
3710	198.478	194.226	196.747	194.155
3720	197.013	196.025	191.141	195.597
3730	197.185	194.54	192.057	195.369
3740	199.464	196.264	192.845	196.92
3750	200.347	192.817	193.407	199.611
3760	202.176	196.945	189.335	195.8
3770	199.801	194.859	194.442	197.715
3780	196.492	196.754	195.377	198.74
3790	195.622	197.566	193.17	200.329
3800	196.784	195.938	192.072	197.04
3810	199.549	195.369	194.165	199.766
3820	196.956	196.233	192.967	200.031
3830	194.19	197.135	193.486	199.322
3840	196.388	197.29	193.73	196.666
3850	194.816	194.842	189.323	199.513
3860	198.054	193.849	191.328	196.908
3870	195.441	195.312	193.737	198.256
3880	195.798	195.203	192.559	197.833
3890	197.624	193.705	193.454	197.838
3900	194.81	195.104	193.23	204.07
3910	194.395	194.866	192.279	197.373
3920	199.465	191.44	193.768	198.936
3930	197.714	194.509	196.672	198.871
3940	197.716	193.805	195.761	199.382
3950	195.641	193.456	194.098	200.202
3960	195.277	192.842	198.758	201.52
3970	195.028	196.349	194.728	201.29
3980	197.521	198.898	196.992	198.899
3990	195.562	192.724	193.889	201.129
4000	197.252	195.524	196.194	199.768
4010	194.91	194.96	196.4	199.99
4020	194.985	194.04	195.174	200.147
4030	195.765	194.552	196.68	199.334
4040	196.032	197.211	197.833	197.801
4050	195.577	193.644	196.154	201.476
4060	197.763	195.138	194.439	203.106
4070	196.456	192.218	195.35	199.795
4080	193.557	190.307	194.126	199.65
4090	191.094	191.983	196.425	200.535
4100	194.211	193.284	196.676	202.525
4110	197.291	195.676	194.317	196.495
4120	194.536	193.619	197.226	199.96
4130	197.777	194.093	197	198.28
4140	197.637	193.903	193.755	202.83
4150	198.61	195.28	194.964	202.036
4160	199.264	196.076	198.445	200.806
4170	199.167	197.268	195.158	200.887
4180	198.234	199.188	194.43	200.377
4190	195.251	198.742	193.823	199.691
4200	194.778	193.917	194.32	201.447
4210	195.929	195.213	196.395	202.25
4220	198.189	192.86	196.368	200.731
4230	196.29	194.111	195.333	199.576
4240	193.873	194.823	196.347	200.063
4250	196.657	192.774	196.492	199.784
4260	196.109	195.387	195.298	200.603
4270	193.682	195.175	196.932	201.656
4280	196.315	193.361	194.714	202.579
4290	197.05	198.365	195.56	202.819
4300	197.691	194.782	194.449	201.14
4310	194.74	195.773	196.784	201.678
4320	197.345	195.151	191.755	197.929
4330	198.316	195.714	194.62	202.491
4340	197.96	197.86	196.155	200.472
4350	195.564	192.616	193.187	199.142
4360	195.094	193.508	193.412	204.111
4370	194.099	190.775	191.536	199.717
4380	194.912	192.585	197.039	199.674
4390	195.486	192.817	191.804	199.732
4400	197.437	193.842	191.897	200.323
4410	196.811	191.874	195.647	200.104
4420	198.939	191.302	194.019	200.062
4430	193.821	193.286	191.331	197.026
4440	197.228	194.789	194.937	200.778
4450	200.371	193.497	194.361	203.471
4460	198.634	192.724	194.52	201.138
4470	199.182	190.983	195.427	197.966
4480	197.862	192.988	192.932	196.547
4490	196.636	195.276	194.97	200.002
4500	196.255	193.286	196.651	196.439
4510	197.607	193.947	194.765	199.775
4520	197.11	193.149	192.563	199.287
4530	197.824	191.501	193.531	198.991
4540	196.881	192.949	193.695	198.218
4550	197.268	193.811	195.703	198.014
4560	196.323	192.881	196.304	198.577
4570	196.101	194.197	194.52	199.351
4580	197.081	192.47	190.779	199.83
4590	199.878	193.117	191.369	199.523
4600	201.894	195.267	191.99	197.111
4610	198.259	195.038	191.786	196.619
4620	199.838	194.86	193.027	196.697
4630	197.987	194.603	191.878	199.077
4640	196.333	193.279	193.2	200.95
4650	197.41	191.455	191.776	198.639
4660	197.267	194.447	193.83	199.206
4670	197.437	192.12	191.666	201.221
4680	196.778	196.607	190.394	200.001
4690	199.57	194.436	192.338	201.287
4700	200.99	195.848	191.293	200.495
4710	199.287	195.259	193.802	197.26
4720	198.67	192.5	194.054	200.706
4730	197.22	194.351	194.44	197.757
4740	198.383	194.813	192.781	199.884
4750	198.427	196.459	192.968	196.317
4760	200.237	192.976	192.409	200.309
4770	198.859	195.338	191.027	198.619
4780	198.158	196.149	194.373	196.378
4790	199.952	195.982	192.872	198.046
4800	199.469	193.222	193.128	197.668
4810	199.444	195.023	193.132	198.592
4820	198.494	194.174	190.719	197.813
4830	198.954	197.359	195.309	199.257
4840	200.188	197.535	192.576	198.459
4850	196.327	195.961	193.602	200.784
4860	198.897	195.987	195.417	199.634
4870	199.262	194.023	194.252	198.246
4880	198.774	194.835	195.716	197.905
4890	198.606	195.474	197.13	202.161
4900	197.361	196.374	194.841	200.065
4910	196.795	195.874	195.427	199.555
4920	201.929	195.762	192.386	201.903
4930	200.569	194.433	196.549	202.537
4940	202.435	197.772	198.994	198.143
4950	198.3	196.182	199.76	197.77
4960	202.087	191.631	195.435	199.518
4970	202.411	195.046	199.721	197.69
4980	197.769	194.94	196.33	195.311
4990	198.224	194.568	199.237	197.364
5000	199.438	192.772	199.264	199.446
5010	197.628	192.556	194.399	201.202
5020	198.948	191.15	198.423	200.345
5030	194.156	192.504	196.339	198.87
5040	197.179	192.658	197.976	194.722
5050	197.218	196.081	195.273	199.885
5060	197.196	192.612	197.015	198.569
5070	197.342	195.966	195.562	201.884
5080	192.95	194.269	196.91	200.41
5090	196.828	195.153	197.418	199.355
5100	193.594	195.191	194.891	199.069
5110	191.493	196.481	196.616	201.143
5120	192.758	196.645	198.279	199.152
5130	193.091	194.154	193.304	201.432
5140	194.028	193.707	194.993	202.051
5150	194.148	193.418	196.502	200.419
5160	194.597	191.578	196.618	201.464
5170	194.525	191.741	197.041	200.445
5180	195.646	193.924	194.303	200.726
5190	194.649	194.107	196.789	202.639
5200	193.315	189.696	193.807	204.225
5210	193.052	193.928	195.616	197.002
5220	194.222	194.049	193.729	202.678
5230	196.23	191.931	195.415	204.669
5240	192.691	193.421	195.434	201.019
5250	191.84	191.189	193.784	203.142
5260	193.103	194.656	193.195	204.556
5270	194.258	194.849	192.17	204.27
5280	194.463	193.324	192.08	204.386
5290	191.374	193.026	192.785	200.42
5300	192.072	199.203	192.66	202.33
5310	193.081	194.728	196.316	205.255
5320	193.077	193.765	196.439	205.908
5330	192.29	191.568	194.589	204.358
5340	194.203	193.657	191.821	202.12
5350	196.123	195.361	196.151	201.702
5360	193.924	194.522	192.408	203.797
5370	197.3	194.224	190.974	203.198
5380	192.159	195.471	192.065	203.586
5390	193.912	195.123	191.854	204.08
5400	195.297	195.332	193.726	202.373
5410	191.09	192.947	191.819	203.308
5420	195.648	193.192	195.553	204.208
5430	193.271	196.477	193.609	205.15
5440	196.644	196.738	194.174	201.78
5450	196.611	197.136	195.802	204.256
5460	193.655	193.353	195.825	200.77
5470	197.422	191.507	196.721	201.411
5480	194.565	195.748	194.718	199.818
5490	194.569	195.642	192.565	200.238
5500	196.778	195.833	193.168	199.607
5510	193.026	194.935	193.831	200.993
5520	198.282	194.109	194.084	198.09
5530	193.49	193.738	194.249	200.687
5540	192.989	193.503	194.326	199.063
5550	193.827	194.359	197.706	200.854
5560	194.595	196.41	195.137	202.298
5570	196.524	195.06	194.418	202.822
5580	194.391	195.98	194.907	200.082
5590	196.857	197.335	195.746	203.245
5600	195.588	194.709	194.893	201.42
5610	197.985	194.641	193.926	201.652
5620	197.215	196.056	195.757	203.597
5630	195.038	196.907	194.427	206.597
5640	193.175	193.295	199.305	204.354
5650	196.99	195.863	199.016	204.245
5660	193.741	195.865	200.072	202.881
5670	195.281	195.715	196.261	200.845
5680	194.474	194.336	194.071	202.206
5690	194.411	194.874	195.426	201.155
5700	195.627	193.989	196.938	201.214
5710	195.965	194.945	199.969	198.858
5720	194.779	195.755	194.678	202.252
5730	197.493	194.337	198.209	199.449
5740	194.823	194.239	195.293	200.163
5750	196.007	195.282	196.208	202.505
5760	194.298	193.292	194.132	200.095
5770	196.556	191.991	193.716	200.419
5780	195.634	194.452	196.299	200.797
5790	194.129	193.095	196.671	202.703
5800	195.959	192.221	195.886	201.887
5810	194.708	196.432	195.289	200.398
5820	193.339	191.671	196.661	201.079
5830	192.97	192.951	194.791	199.208
5840	194.639	195.064	193.9	198.487
5850	193.851	192.099	195.592	198.391
5860	196.964	194.6	198.545	201.157
5870	196.495	195.93	198.949	200.531
5880	196.511	192.927	194.38	200.132
5890	193.891	193.535	194.214	199.596
5900	193.701	195.493	194.735	198.626
5910	195.505	194.798	195.379	200.864
5920	194.848	193.923	193.714	197.401
5930	197.321	195.266	194.467	198.615
5940	196.531	197.238	196.421	199.025
5950	193.522	194.616	194.024	196.904
5960	194.659	197.388	192.277	199.899
5970	195.767	196.559	196.051	201.495
5980	194.596	198.746	194.778	200.327
5990	195.398	196.623	192.042	202.015
6000	193.282	197.302	192.76	198.898
6010	192.769	196.59	195.506	200.042
6020	195.25	195.819	195.774	201.771
6030	195.367	195.351	194.701	201.928
6040	197.581	194.629	195.257	200.956
6050	196.754	198.522	194.218	201.218
6060	195.558	196.007	193.494	200.335
6070	194.741	198.28	194.635	201.251
6080	193.107	195.273	196.144	200.274
6090	193.694	194.181	197.04	199.374
6100	193.159	199.264	195.501	202.073
6110	192.818	196.976	195.421	203.164
6120	195.192	201.311	195.728	199.544
6130	196.084	197.402	195.682	198.051
6140	196.2	197.182	196.572	201.837
6150	195.435	199.757	196.383	199.527
6160	194.976	197.76	196.551	203.77
6170	195.698	196.108	195.869	203.352
6180	195.167	194.901	194.722	201.732
6190	194.051	195.628	194.965	201.713
6200	194.072	195.852	194.906	201.183
6210	193.504	194.91	192.07	196.812
6220	193.365	198.169	193.143	201.065
6230	195.71	195.882	194.584	203.103
6240	194.468	194.124	193.654	202.978
6250	195.597	195.431	192.565	202.688
6260	193.127	194.402	197.125	199.781
6270	194.107	195.983	195.476	200.438
6280	193.759	194.311	195.474	200.59
6290	196.645	195.216	196.934	199.273
6300	193.889	197.505	195.279	198.613
6310	197.328	197.955	198.097	199.571
6320	199.02	196.588	196.738	199.318
6330	196.998	194.389	193.053	200.547
6340	197.482	197.094	191.842	196.868
6350	198.69	195.368	192.935	197.49
6360	198.173	195	194.951	196.526
6370	198.092	197.089	192.982	198.25
6380	196.402	198.167	196.874	198.292
6390	196.129	195.671	193.846	197.93
6400	198.293	194.312	196.255	196.891
6410	196.359	193.511	192.433	201.278
6420	196.456	197.642	191.4	201.426
6430	194.909	194.151	192.6	199.281
6440	196.348	196.901	192.498	198.041
6450	197.969	198.224	193.93	195.634
6460	197.126	200.216	195.758	200.177
6470	196.665	201.781	194.319	201.178
6480	197.95	198.018	195.639	200.005
6490	195.44	199.75	192.799	200.588
6500	196.551	196.938	196.401	201.016
6510	196.396	198.024	195.486	200.27
6520	193.556	196.499	194.694	196.113
6530	199.15	199.2	194.653	199.435
6540	196.06	199.024	193.33	195.578
6550	198.442	199.929	196.601	198.745
6560	197.242	196.39	195.048	198.843
6570	197.844	199.185	196.602	199.916
6580	200.479	196.086	195.696	198.172
6590	196.288	198.802	197.323	198.912
6600	198.014	195.535	198.205	200.233
6610	196.03	197.434	195.853	198.345
6620	196.215	198.514	197.896	201.595
6630	196.469	199.196	196.979	196.124
6640	195.14	199.263	196.958	196.969
6650	195.747	199.213	195.825	201.112
6660	200.073	194.663	197.406	199.663
6670	194.908	195.256	196.546	199.242
6680	195.301	197.904	196.272	200.192
6690	194.935	197.904	192.515	199.912
6700	196.961	196.41	195.761	200.181
6710	195.407	198.606	195.999	199.669
6720	195.826	195.476	197.199	199.854
6730	198.128	198.415	195.18	199.993
6740	194.749	193.649	197.301	199.31
6750	197.147	195.492	197.867	197.944
6760	195.003	195.379	197.25	194.274
6770	196.994	194.479	193.924	196.19
6780	196.417	194.847	193.091	194.002
6790	195.981	195.826	196.218	200.25
6800	199.241	195.74	192.039	199.643
6810	197.531	196.033	191.959	201.575
6820	196.969	196.145	193.989	200.929
6830	196.948	196.381	195.996	201.091
6840	196.787	195.433	192.955	200.019
6850	195.491	194.05	193.911	199.993
6860	197.253	196.126	193.852	199.909
6870	194.598	196.34	192.447	202.08
6880	196.714	193.684	193.24	200.312
6890	195.441	195.296	192.613	200.718
6900	197.067	196.039	193.16	203.22
6910	199.581	195.736	192.925	200.831
6920	196.731	196.494	190.609	202.865
6930	194.153	193.766	197.639	201.073
6940	194.515	197.362	194.093	197.105
6950	193.528	198.121	192.816	202.655
6960	197.128	195.023	193.366	200.914
6970	200.434	197.719	196.501	199.165
6980	197.335	196.939	192.763	198.031
6990	193.76	197.542	195.302	200.83
7000	194.038	195.411	190.585	197.985
7010	195.283	193.076	193.024	195.424
7020	193.251	196.12	196.229	197.499
7030	197.258	194.755	192.432	195.904
7040	197.15	194.714	193.231	197.949
7050	195.921	197.932	193.28	200.051
7060	195.52	197.849	195.77	196.42
7070	197.419	196.378	196.655	198.889
7080	193.742	192.796	195.267	196.853
7090	195.738	195.826	195.337	196.197
7100	196.671	197.228	196.265	194.613
7110	196.638	197.8	193.057	197.17
7120	196.013	195.716	195.452	194.898
7130	200.448	192.967	194.75	197.527
7140	199.885	198.2	194.193	199.342
7150	200.12	196.454	193.684	197.128
7160	198.15	197.383	191.524	195.523
7170	199.874	196.952	194.283	198.76
7180	198.733	197.491	193.386	196.728
7190	198.037	194.885	195.416	200.627
7200	196.575	198.129	195.606	198.271
7210	197.518	195.746	192.472	198.982
7220	199.216	197.452	194.241	198.023
7230	198.983	198.571	193.001	197.836
7240	195.678	196.243	195.124	198.967
7250	198.316	196.277	196.62	200.747
7260	199.728	197.47	196.171	199.73
7270	196.676	198.644	197.172	198.174
7280	197.796	202.438	197.09	197.175
7290	196.605	197.382	195.422	198.326
7300	196.801	197.335	195.656	195.733
7310	195.931	199.6	194.812	202.367
7320	195.73	198.454	190.688	201.132
7330	194.51	194.572	196.393	201.226
7340	192.583	195.026	192.463	200.074
7350	196.23	195.749	196.687	201.426
7360	192.473	195.119	193.015	198.823
7370	196.581	199.147	195.004	199.45
7380	194.781	194.033	195.153	199.304
7390	194.432	194.727	193.835	198.431
7400	198.878	195.01	195.205	201.503
7410	195.627	196.623	195.586	201.466
7420	197.363	194.765	196.348	201.24
7430	195.007	197.034	194.218	200.644
7440	195.413	195.487	197	199.349
7450	193.389	194.963	196.873	199.613
7460	194.334	196.591	196.589	201.386
7470	197.559	198.615	193.279	199.994
7480	195.743	194.629	197.774	200.809
7490	196.857	199.415	197.224	202.646
7500	197.826	196.3	192.603	200.301
7510	194.491	195.198	194.496	203.145
7520	196.431	198.303	196.368	200.394
7530	197.051	197.9	193.266	200.117
7540	198.102	198.603	191.552	201.759
7550	196.619	199.211	194.494	202.854
7560	192.38	196.949	193.969	199.469
7570	197.037	199.174	191.948	198.974
7580	196.888	196.858	194.536	199.996
7590	196.444	196.13	193.287	199.371
7600	195.67	198.763	191.269	196.987
7610	196.976	196.473	192.451	197.543
7620	196.158	194.565	192.46	197.261
7630	193.28	196.918	192.048	197.332
7640	194.151	196.098	191.79	197.041
7650	197.2	197.645	192.627	197.05
7660	194.805	197.488	192.727	197.266
7670	195.234	198.961	191.724	197.871
7680	196.877	196.872	192.404	197.023
7690	198.735	196.641	192.943	199.54
7700	196.483	197.376	196.761	197.098
7710	193.396	194.643	196.056	197.321
7720	196.841	196.427	196.263	196.78
7730	196.575	193.705	194.747	201.61
7740	198.085	196.101	196.527	200.223
7750	199.932	193.963	197.205	199.499
7760	197.607	197.19	192.891	199.475
7770	195.912	197.429	196.092	201.253
7780	191.763	198.314	195.022	198.122
7790	196.02	194.045	196.141	196.755
7800	198.057	196.802	194.123	197.189
7810	194.718	195.581	196.109	199.934
7820	197.003	196.834	197.989	198.083
7830	195.47	196.885	195.708	196.568
7840	197.948	194.809	195.132	195.274
7850	197.624	196.078	194.608	197.49
7860	194.79	195.46	198.269	197.637
7870	195.862	195.427	198.351	199.814
7880	194.946	195.993	195.11	198.345
7890	191.995	197.499	196.183	199.582
7900	195.659	197.02	197.263	197.819
7910	194.286	196.621	195.888	198.941
7920	193.249	197.865	196.351	199.713
7930	197.294	196.884	199.236	198.303
7940	196.276	195.476	199.327	200.132
7950	193.249	199.252	198.201	195.725
7960	194.258	196.452	199.191	200.189
7970	196.363	198.653	196.101	197.45
7980	197.301	198.849	196.632	195.463
7990	193.816	197.311	195.24	198.271
8000	196.387	199.218	192.764	198.491
8010	194.872	199.14	197.602	195.922
8020	194.194	196.102	199.635	198.219
8030	193.286	197.432	199.4	197.947
8040	194.018	198.896	197.733	198.701
8050	195.601	197.815	196.374	194.885
8060	197.028	197.543	196.497	193.323
8070	194.609	195.426	197.937	192.95
8080	194.149	199.634	198.002	195.014
8090	195.131	198.656	195.338	191.953
8100	198.907	197.747	197.888	194.543
8110	197.351	196.531	200.651	194.697
8120	195.081	195.397	196.041	191.463
8130	196.429	196.443	198.527	196.93
8140	196.299	199.604	201.253	198.589
8150	198.763	198.71	199.514	196.025
8160	197.474	195.279	198.913	195.753
8170	193.064	197.981	197.645	195.77
8180	198.649	197.845	198.582	194.679
8190	199.228	197.244	198.768	195.261
8200	196.338	195.217	200.885	196.199
8210	193.642	195.776	199.873	195.984
8220	195.653	196.522	198.44	197.178
8230	195.238	199.882	198.695	197.548
8240	194.172	196.193	199.606	195.439
8250	198.149	198.378	199.674	198.863
8260	195.187	196.435	197.73	196.427
8270	197.217	195.485	200.837	196.032
8280	196.058	196.886	199.222	198.858
8290	198.981	194.816	198.562	198.26
8300	197.963	196.072	198.057	197.387
8310	198.233	200.619	197.4	195.911
8320	196.312	198.206	198.39	197.996
8330	199.023	197.734	197.787	196.119
8340	198.708	196.868	196.391	197.56
8350	200.66	197.334	198.307	200.41
8360	197.967	198.124	200.74	199.905
8370	195.976	196.684	199.099	196.344
8380	195.287	197.935	197.357	196.875
8390	197.852	197.391	198.987	195.386
8400	196.483	196.996	199.732	200.888
8410	194.38	199.332	199.284	196.39
8420	195.86	197.823	199.37	197.309
8430	201.801	199.311	200.623	197.425
8440	202.398	197.176	202.451	197.473
8450	198.995	197.002	200.098	196.759
8460	198.973	196.848	200.16	192.991
8470	199.061	195.924	198.474	197.984
8480	199.337	195.333	197.788	199.819
8490	198.618	194.268	199.536	197.873
8500	199.599	198.527	201.26	198.578
8510	197.612	194.692	199.538	197.907
8520	197.18	195.778	198.011	197.821
8530	196.755	198.007	198.958	199.12
8540	198.833	197.431	198.265	197.369
8550	197.13	197.114	199.023	194.825
8560	196.669	197.207	200.125	194.879
8570	196.364	199.353	199.033	196.795
8580	197.006	199.256	200.195	195.017
8590	198.347	198.327	199.119	194.197
8600	197.286	196.015	199.282	194.661
8610	197.794	197.581	198.344	195.652
8620	196.96	200.037	197.642	197.437
8630	198.262	193.551	199.441	194.681
8640	195.146	197.777	202.885	198.006
8650	197.805	195.711	200.762	196.902
8660	197.661	200.259	202.621	197.571
8670	196.703	196.907	201.085	196.682
8680	199.317	196.353	202.667	196.363
8690	197.83	196.59	196.957	195.829
8700	195.937	197.722	197.919	199.242
8710	198.226	197.013	199.212	199.717
8720	198.417	192.071	201.189	198.363
8730	199.729	196.023	200.333	196.157
8740	200.345	201.082	201.281	197.049
8750	198.691	198.359	198.534	199.044
8760	200.642	201.202	197.748	196.588
8770	197.547	200.046	198.078	199.128
8780	196.625	197.932	195.636	198.657
8790	196.702	199.421	195.746	197.44
8800	195.893	198.662	200.208	199.119
8810	195.268	201.153	197.284	198.164
8820	196.425	202.105	196.908	198.831
8830	197.896	202.287	196.562	198.825
8840	197.573	199.592	194.865	197.198
8850	197.347	201.759	198.048	198.61
8860	195.779	201.577	196.4	195.132
8870	197.636	200.251	199.962	197.751
8880	196.371	204.101	200.281	193.334
8890	196.055	203.816	197.639	195.718
8900	194.829	201.595	198.165	193.138
8910	194.897	200.791	196.959	197.167
8920	193.335	198.667	194.133	196.809
8930	194.863	199.117	198.866	199.237
8940	197.553	195.996	198.157	197.87
8950	198.121	200.479	198.105	198.18
8960	197	199.706	195.879	196.052
8970	197.452	196.478	195.599	198.402
8980	197.496	200.302	197.579	199.608
8990	197.032	197.854	196.434	197.683
9000	198.959	197.611	194.511	198.973
9010	196.931	198.021	196.954	195.717
9020	198.51	199.353	195.532	197.52
9030	197.681	197.116	196.653	199.281
9040	199.524	197.851	195.782	197.656
9050	200.559	196.967	196.58	198.025
9060	196.602	198.891	193.729	197.801
9070	200.353	199.725	195.628	198.583
9080	200.977	195.545	195.385	195.455
9090	199.349	196.624	197.481	196.667
9100	200.081	198.201	198.463	194.435
9110	198.206	200.497	196.173	196.314
9120	198.556	197.737	197.945	196.596
9130	199.172	198.78	196.279	198.341
9140	201.393	197.865	195.015	194.564
9150	195.98	197.018	196.846	195
9160	195.914	201.645	196.509	196.199
9170	195.144	200.729	194.155	195.431
9180	198.194	197.969	199.221	195.995
9190	195.588	199.451	194.584	197.453
9200	198.77	196.292	194.332	196.952
9210	199.182	199.027	197.242	198.363
9220	196.228	196.991	197.465	194.343
9230	196.294	195.509	196.487	196.452
9240	198.662	194.766	196.443	197.762
9250	196.896	197.232	198.449	193.792
9260	196.709	196.767	194.98	195.235
9270	201.162	196.219	195.438	196.235
9280	198.631	196.985	195.287	198.486
9290	195.719	196.846	195.995	195.233
9300	200.665	200.558	194.254	197.117
9310	201.529	199.189	195.13	198.682
9320	201.817	198.622	193.943	198.962
9330	196.923	196.007	196.171	197.911
9340	198.024	198.638	195.758	197.711
9350	196.767	197.819	195.051	200.3
9360	198.448	199.893	196.066	197.969
9370	198.059	194.603	200.292	201.035
9380	201.555	196.371	196.225	201.265
9390	199.293	195.84	195.948	202.423
9400	197.64	199.249	196.691	201.729
9410	199.813	196.088	197.285	202.043
9420	196.39	199.506	197.802	199.747
9430	195.683	199.338	194.749	198.841
9440	194.852	197.099	196.658	197.635
9450	195.897	198.502	194.886	197.756
9460	196.172	200.881	195.95	200.033
9470	199.176	199.635	196.181	197.692
9480	194.483	201.147	195.665	201.135
9490	195.624	198.329	194.51	200.232
9500	194.769	201.403	196.142	197.919
9510	196.498	199.024	194.6	197.961
9520	193.939	201.861	198.124	197.203
9530	194.719	198.923	196.798	199.136
9540	194.058	199.716	199.556	200.727
9550	195.116	196.988	198.428	197.302
9560	194.805	198.815	197.162	200.396
9570	194.013	199.318	198.236	198.199
9580	196.593	197.731	196.771	202.879
9590	193.735	196.848	199.71	201.619
9600	195.231	195.703	199.074	199.643
9610	195.573	198.771	196.274	198.633
9620	194.873	197.957	196.665	197.791
9630	196.973	199.504	197.7	197.737
9640	195	200.246	195.289	201.359
9650	193.115	197.336	197.098	194.441
9660	198.099	195.645	195.275	195.475
9670	193.413	196.871	193.785	199.102
9680	198.833	198.002	195.924	200.459
9690	197.317	195.658	193.964	200.243
9700	197.036	197.621	196.682	197.488
9710	194.177	195.389	196.599	200.1
9720	196.316	197.319	195.1	197.32
9730	197.962	200.214	195.218	197.791
9740	194.765	198.233	198.507	198.772
9750	196.678	198.291	195.776	196.999
9760	196.612	197.61	194.924	200.213
9770	194.917	198.818	193.227	194.687
9780	195.732	198.199	194.349	198.28
9790	195.559	195.999	199.149	199.589
9800	195.803	198.207	199.048	196.058
9810	195.057	197.662	198.099	197.992
9820	194.502	198.584	197.589	200.159
9830	195.567	196.874	196.89	196.196
9840	197.587	198.805	196.049	199.121
9850	196.253	194.436	196.72	198.41
9860	197.038	199.074	196.239	197.325
9870	195.196	195.827	194.801	195.834
9880	194.83	200.292	197.378	196.504
9890	196.665	199.471	200.699	200.738
9900	193.74	195.674	199.632	196.017
9910	194.709	198.587	198.288	198.59
9920	195.166	199.297	197.819	200.8
9930	193.063	195.559	198.344	197.474
9940	190.21	195.394	197.448	196.457
9950	196.235	198.659	198.129	199.725
9960	193.228	195.56	197.986	196.537
9970	196.537	198.028	194.258	198.384
9980	197.411	199.515	196.766	195.067
9990	195.097	196.468	197.27	199.797
10000	194.025	196.419	196.18	197.249
10010	195.578	198.825	193.897	196.462
10020	195.5	198.18	196.536	196.457
10030	194.685	198.568	195.903	198.597
10040	194.016	197.514	194.06	197.525
10050	196.458	198.473	197.726	197.238
10060	196.812	198.279	195.259	195.891
10070	194.648	199.342	198.876	194.998
10080	193.233	198.41	197.269	196.237
10090	192.741	195.756	196.848	194.801
10100	193.058	196.565	196.32	194.863
10110	192.717	200.571	196.3	192.717
10120	195.147	197.087	194.475	196.101
10130	194.57	196.976	195.919	198.589
10140	192.999	200.22	197.311	197.506
10150	193.15	197.873	198.704	195.559
10160	191.969	199.387	196.399	197.253
10170	194.475	196.111	196.485	196.907
10180	191.051	197.916	195.346	193.12
10190	196.54	198.087	194.41	198.488
10200	191.65	197.532	197.844	199.813
10210	193.115	200.467	197.636	196.734
10220	195.988	201.32	198.702	195.294
10230	194.708	200.487	198.488	200.422
10240	193.937	199.616	198.636	197.613
10250	192.744	199.496	197.292	199.039
10260	192.059	196.227	197.838	196.502
10270	195.264	198.541	196.341	197.542
10280	194.114	200.103	197.981	194.492
10290	196.612	197.654	201.471	197.855
10300	193.955	198.391	196.804	198.863
10310	192.631	199.36	196.345	194.453
10320	193.775	199.975	198.398	198.625
10330	191.942	197.407	197.1	197.402
10340	192.831	197.988	198.486	197.213
10350	192.874	198.095	193.664	197.418
10360	191.735	200.166	195.525	194.925
10370	192.209	196.535	198.357	197.406
10380	193.191	199.22	195.338	198.708
10390	191.727	196.996	196.872	198.4
10400	193.879	198.574	194.547	201.377
10410	194.51	196.203	197.457	200.416
10420	193.293	197.233	197.457	199.838
10430	192.592	195.899	197.04	197.346
10440	195.591	197.863	199.335	199.852
10450	192.266	195.55	197.671	197.854
10460	196.282	196.807	198.568	198.525
10470	194.822	200.482	199.117	195.805
10480	194.783	199.858	197.203	196.651
10490	192.611	200.857	199.811	196.163
10500	196.834	194.918	200.144	196.976
10510	194.733	197.377	198.744	198.89
10520	196.674	198.589	202.351	195.732
10530	197.512	197.197	201.419	195.271
10540	196.978	196.834	201.107	199.518
10550	195.367	198.291	201.869	197.181
10560	194.738	194.853	202.03	196.468
10570	197.038	200.97	203.808	197.079
10580	195.863	198.524	199.75	196.535
10590	197.594	200.807	202.264	194.277
10600	196.376	198.538	201.452	196.261
10610	194.098	195.747	201.351	192.359
10620	193.666	198.773	202.468	195.303
10630	196.543	198.145	203.515	199.959
10640	194.322	198.65	203.851	198.058
10650	197.011	198.723	203.327	194.798
10660	194.565	198.669	202.863	193.633
10670	193.857	194.033	201.693	194.264
10680	193.563	196.323	203.138	196.603
10690	195.893	197.286	199.922	197.072
10700	195.188	197.943	199.567	197.283
10710	196.05	196.873	200.856	194.073
10720	196.678	196.371	200.591	193.762
10730	193.109	196.233	201.388	196.405
10740	194.941	194.656	197.165	193.973
10750	196.402	195.954	199.557	190.983
10760	196.282	196.955	197.788	195.728
10770	197.271	197.338	198.484	197.237
10780	196.141	195.152	198.558	193.792
10790	196.775	195.446	197.953	195.269
10800	196.226	198.965	199.684	194.649
10810	195.984	196.159	200.039	192.554
10820	193.263	197.774	195.285	194.045
10830	195.472	195.382	197.591	194.246
10840	195.688	197.477	199.282	194.584
10850	196.114	196.794	199.91	196.061
10860	193.02	197.268	201.13	193.418
10870	193.333	196.025	200.526	195.202
10880	197.896	197.43	201.553	196.136
10890	194.792	198.29	200.687	193.501
10900	193.662	196.983	198.489	194.392
10910	195.89	199.21	200.932	194.628
10920	195.988	196.059	198.261	193.284
10930	194.301	194.549	199.61	193.512
10940	195.318	195.657	198.754	194.356
10950	195.702	196.454	198.991	191.87
10960	194.683	195.244	199.069	193.824
10970	197.427	197.107	202.83	194.895
10980	196.479	195.991	197.901	195.082
10990	195.695	199.477	200.742	192.596
11000	194.334	195.694	199.427	193.111
11010	195.975	199.366	198.893	193.353
11020	201.021	199.048	198.97	195.539
11030	197.539	200.906	195.304	195.016
11040	196.637	197.527	197.819	194.237
11050	195.745	198.953	196.291	193.571
11060	199.571	197.74	200.485	194.279
11070	194.838	199.2	199.668	196.113
11080	195.926	194.924	196.706	196.789
11090	194.91	194.072	199.045	198.148
11100	196.103	195.581	194.537	198.346
11110	197.711	199.344	200.075	199.159
11120	195.776	196.39	196.864	196.574
11130	196.972	197.227	199.946	197.798
11140	193.01	197.578	199.975	195.76
11150	198.207	198.537	196.755	200.471
11160	196.331	195.309	196.098	195.258
11170	196.63	196.907	199.363	197.221
11180	195.661	197.797	197.427	197.834
11190	193.581	196.879	197.092	198.302
11200	194.486	195.896	196.567	199.678
11210	194.47	196.118	196.768	196.315
11220	191.901	196.481	193.556	198.766
11230	193.95	196.744	197.579	195.181
11240	196.823	196.746	199.611	195.244
11250	193.347	193.542	200.841	194.527
11260	196.406	194.039	199.751	195.528
11270	196.96	196.484	198.318	196.705
11280	196.46	194.471	199.144	198.85
11290	194.765	195.698	196.868	196.163
11300	196.98	195.942	196.072	195.042
11310	196.483	193.787	199.176	196.348
11320	197.558	194.823	194.524	194.466
11330	195.996	195.462	195.009	198.086
11340	197.562	195.093	197.1	197.92
11350	192.56	195.48	197.139	196.449
11360	196.526	194.135	197.147	195.984
11370	192.609	198.216	198.059	199.591
11380	194.239	197.466	198.304	200.063
11390	193.809	193.961	198.101	201.471
11400	193.029	196.286	194.818	199.215
11410	194.573	198.287	194.241	203.639
11420	196.232	198.258	197.789	202.066
11430	195.9	198.663	194.768	200.88
11440	193.145	193.73	196.784	197.652
11450	195.374	198.668	198.277	198.161
11460	198.494	197.466	195.842	194.841
11470	196.082	197.667	196.485	196.708
11480	196.608	198.078	196.683	193.957
11490	196.9	196.961	195.353	196.025
11500	198.288	195.166	195.13	196.072
11510	194.666	193.119	195.113	198.08
11520	197.16	196.974	198.172	197.306
11530	193.033	196.44	198.673	196.785
11540	195.587	196.493	197.459	199.06
11550	193.193	195.115	196.775	195.844
11560	195.914	195.506	196.973	195.768
11570	196.607	198.191	198.386	197.891
11580	195.477	194.74	195.375	197.783
11590	193.81	199.697	193.495	199.181
11600	195.316	200.002	197.564	196.355
11610	194.067	197.295	194.553	197.437
11620	197.288	202.953	195.367	195.947
11630	197.926	198.77	196.908	196.819
11640	193.216	192.895	196.249	199.504
11650	195.785	199.188	193.217	198.929
11660	195.041	197.188	192.871	199.311
11670	193.52	196.211	197.532	197.465
11680	196.473	198.138	194.657	198.582
11690	194.692	197.584	195.452	198.712
11700	194.616	197.647	196.326	196.541
11710	196.328	197.484	195.613	197.05
11720	194.646	199.191	197.709	197.898
11730	195.377	198.977	198.635	196.063
11740	194.293	197.089	194.526	197.777
11750	194.575	197.094	194.5	198.842
11760	195.124	198.674	195.249	195.701
11770	193.126	195.391	195.712	196.021
11780	195.37	194.598	194.798	193.075
11790	196.521	195.45	193.937	192.742
11800	198.454	194.881	192.776	197.217
11810	195.511	195.678	192.61	195.702
11820	198.528	194.922	194.084	197.107
11830	198.187	195.647	198.228	197.372
11840	198.327	191.534	196.787	200.298
11850	195.223	192.707	198.688	198.528
11860	197.236	195.189	197.871	198.159
11870	197.755	193.246	198.691	194.641
11880	196.988	192.055	196.992	196.821
11890	195.092	193.673	195.074	198.567
11900	196.678	194.362	197.199	200.645
11910	197.416	191.404	198.813	202.831
11920	193.777	191.736	194.843	200.721
11930	194.96	194.016	195.217	197.661
11940	197.338	195.643	196.937	196.915
11950	197.485	192.116	194.514	201.883
11960	196.482	192.804	192.482	197.488
11970	196.473	192.059	192.563	201.363
11980	196.628	193.598	192.9	199.079
11990	196.252	193.57	194.39	199.466
12000	196.012	194.01	195.562	197.48
12010	197.576	194.444	199.228	198.242
12020	198.679	192.571	193.924	200.487
12030	201.038	193.234	194.715	201.079
12040	194.98	194.11	194.25	198.665
12050	195.705	192.739	196.699	198.895
12060	197.118	196.275	194.897	201.22
12070	195.385	194.963	193.952	198.866
12080	196.001	191.474	195.315	197.028
12090	194.243	196.195	193.5	198.725
12100	196.807	192.814	195.406	199.502
12110	195.217	195.281	194.69	199.468
12120	195.362	193.11	196.309	195.279
12130	195.394	194.827	196.836	198.848
12140	195.965	195.163	195.733	198.138
12150	195.272	192.285	196.189	195.946
12160	195.086	194.5	193.21	196.383
12170	196.064	195.166	197.373	197.092
12180	198.62	192.621	194.03	197.264
12190	196.644	193.005	197.217	198.613
12200	194.193	194.799	196.298	199.706
12210	195.6	194.044	195.245	196.35
12220	196.096	192.868	197.677	199.177
12230	194.679	191.414	192.096	198.223
12240	197.95	193.471	196.572	196.11
12250	194.856	192.938	193.746	198.278
12260	198.782	196.379	195.712	199.728
12270	199.744	193.887	195.068	194.027
12280	196.432	194.084	192.723	196.513
12290	195.048	192.009	193.853	197.177
12300	194.366	192.363	196.628	200.157
12310	196.413	195.321	192.911	201.232
12320	198.3	195.748	194.74	196.776
12330	195.523	191.733	190.871	201.835
12340	196.649	194.342	193.733	197.525
12350	196.705	193.039	194.442	197.544
12360	197.34	193.565	196.761	196.238
12370	196.35	195.613	194.725	197.853
12380	197.248	194.843	192.917	195.206
12390	198.063	193.537	195.208	195.798
12400	197.965	193.972	197.761	194.594
12410	197.689	193.242	196.181	197.739
12420	197.67	192.967	194.778	194.702
12430	198.215	193.115	194.456	197.76
12440	197.763	193.536	196.289	198.214
12450	199.027	193.988	194.193	192.74
12460	196.985	192.313	194.632	195.439
12470	200.038	192.322	195.993	198.896
12480	201.914	194.095	192.494	197.692
12490	197.769	193.658	195.152	196.13
12500	198.343	197.572	192.379	194.942
12510	199.553	195.229	195.476	198.201
12520	200.788	194.304	197.663	196.585
12530	199.481	196.02	194.838	199.503
12540	200.555	192.634	194.293	196.311
12550	199.744	196.818	199.748	196.772
12560	199.83	193.354	197.937	198.201
12570	196.485	192.605	195.198	196.975
12580	196.336	193.23	198.618	197.633
12590	200.816	190.631	196.529	196.439
12600	200.206	192.038	194.33	195.817
12610	197.442	194.628	195.842	193.796
12620	197.077	190.368	195.944	197.993
12630	196.788	192.352	193.826	195.624
12640	198.406	193.612	199.131	195.044
12650	194.362	191.206	195.471	193.059
12660	196.18	192.413	196.639	192.393
12670	196.204	194.191	193.699	194.802
12680	195.447	194.749	194.526	194
12690	201.452	195.114	192.407	193.024
12700	198.57	193.487	194.207	195.999
12710	198.534	193.452	194.16	194.665
12720	195.071	190.344	192.848	195.732
12730	199.031	194.047	192.179	199.655
12740	196.684	194.94	194.017	196.362
12750	196.719	193.484	194.794	192.531
12760	195.797	196.264	196.297	193.579
12770	199.46	196.099	194.337	195.159
12780	198.94	196.867	192.324	193.569
12790	196.016	193.474	193.229	197.298
12800	199.155	192.778	193.73	193.282
12810	196.694	194.828	194.752	193.848
12820	193.784	190.741	192.18	198.335
12830	194.023	196.501	197.118	197.195
12840	197.231	193.041	193.908	194.134
12850	196.577	196.437	194.265	199.328
12860	199.45	193.138	197.427	195.705
12870	196.347	193.931	193.799	196.118
12880	195.088	193.013	194.532	191.98
12890	197.345	194.293	194.286	198.913
12900	199.484	189.413	195.159	198.828
12910	194.812	192.564	191.815	196.073
12920	194.532	192.134	192.445	196.526
12930	195.411	193.893	190.907	197.79
12940	195.574	193.13	194.251	197.712
12950	196.857	193.252	193.208	196.228
12960	197.243	193.295	195.363	196.991
12970	195.733	194.12	197.213	195.075
12980	194.428	190.734	197.229	197.753
12990	195.953	193.896	195.964	193.285
13000	192.3	193.27	195.584	195.231
13010	192.484	195.18	196.33	197.391
13020	192.637	196.286	192.776	197.534
13030	194.703	194.278	194.696	197.789
13040	197.901	195.168	190.357	195.927
13050	196.614	193.605	192.884	193.597
13060	194.709	195.378	194.22	192.684
13070	198.694	194.127	190.879	195.226
13080	198.091	194.867	194.504	196.66
13090	197.539	195.497	194.756	195.712
13100	200.379	195.651	191.051	196.019
13110	197.869	195.599	192.005	196
13120	199.403	195.387	192.835	196.96
13130	196.044	193.737	192.42	197.537
13140	196.515	194.086	193.2	197.437
13150	199.108	193.233	196.193	195.777
13160	197.117	191.885	195.472	193.752
13170	197.201	193.707	194.086	196.178
13180	198.596	187.798	193.515	197.089
13190	196.665	191.122	194.777	197.199
13200	198.448	192.901	193.7	197.472
13210	197.889	192.228	198.08	196.292
13220	196.629	192.434	197.433	196.762
13230	195.508	193.008	198.542	196.715
13240	198.938	193.658	195.93	197.364
13250	196.709	192.383	199.663	198.246
13260	196.053	189.637	197.277	196.295
13270	193.884	190.702	199.202	199.183
13280	197.478	190.521	199.495	196.447
13290	194.141	196.155	195.73	199.721
13300	194.802	191.765	195.204	195.163
13310	194.687	193.145	196.619	197.009
13320	196.284	192.713	195.773	198.765
13330	195.98	195.267	195.419	195.309
13340	195.504	192.037	194.632	194.379
13350	196.224	191.888	195.954	196.243
13360	198.124	195.963	194.329	195.153
13370	198.3	193.7	195.845	194
13380	198.627	193.251	194.486	194.623
13390	197.644	190.614	194.396	195.052
13400	198.53	194.986	192.706	201.062
13410	200.268	195.158	195.947	196.483
13420	195.222	192.37	194.433	194.31
13430	194.777	193.801	196.089	194.237
13440	195.863	195.14	194.268	193.467
13450	197.448	198.47	195.1	196.065
13460	197.15	198.564	194.691	195.684
13470	196.683	196.052	197.128	191.619
13480	197.488	194.729	198.106	193.889
13490	195.327	196.726	196.957	195.833
13500	198.589	194.057	195.739	194.472
13510	196.238	196.23	196.816	194.462
13520	195.275	196.005	198.38	195.532
13530	195.97	195.605	194.995	197.755
13540	197.3	194.069	199.117	196.035
13550	195.147	193.267	197.561	193.214
13560	199.166	190.884	194.717	194.529
13570	195.578	192.949	192.312	195.607
13580	197.654	195.408	195.399	193.844
13590	199.458	191.923	195.715	193.706
13600	196.481	191.344	194.431	193.979
13610	198.41	194.587	195.574	193.778
13620	197.276	193.056	194.922	191.099
13630	198.374	194.905	198.329	192.833
13640	200.231	191.117	195.768	193.896
13650	196.755	194.237	193.865	191.568
13660	197.865	193.667	195.021	195.016
13670	195.126	195.012	197.736	192.02
13680	195.635	191.297	197.553	193.591
13690	201.925	194.33	194.352	194.86
13700	197	194.128	198.282	192.744
13710	198.969	195.62	198.019	195.481
13720	199.373	195.898	196.116	192.814
13730	198.81	195.138	197.012	193.658
13740	199.907	193.673	193.336	194.886
13750	198.509	195.578	193.499	192.88
13760	196.997	193.515	194.875	194.465
13770	197.232	195.775	193.919	195.069
13780	200.009	195.865	193.134	192.126
13790	197.973	195.122	192.717	196.911
13800	199.817	192.929	193.133	197.287
13810	197.58	195.939	194.235	196.423
13820	200.617	195.073	194.854	194.756
13830	197	193.854	196.051	195.294
13840	196.063	196.057	194.487	197.477
13850	198.121	197.106	196.506	193.79
13860	202.505	195.173	195.75	194.352
13870	199.876	192.433	196.864	194.174
13880	198.927	193.436	197.008	194.068
13890	198.391	190.893	193.098	194.588
13900	197.763	192.725	192.645	195.594
13910	202.65	196.718	194.031	197.162
13920	198.535	192.645	193.135	193.805
13930	197.993	193.265	193.964	194.517
13940	196.932	199.09	193.259	193.36
13950	198.106	198.18	194.679	194.775
13960	197.45	198.623	193.9	192.856
13970	197.996	197.401	197.529	194.686
13980	199.964	198.004	198.282	197.338
13990	200.168	195.267	197.204	197.684
14000	202.052	196.853	195.082	192.935
14010	200.773	196.487	196.553	196.331
14020	198.214	196.811	196.297	193.166
14030	199.136	199.358	198.33	195.145
14040	198.175	197.653	199.093	193.629
14050	197.414	195.764	199.272	196.286
14060	197.39	195.667	197.241	192.144
14070	199.101	193.449	199.667	196.964
14080	198.733	195.511	197.877	194.034
14090	197.838	193.439	198.868	192.603
14100	198.619	195.042	196.701	195.715
14110	199.085	194.631	200.787	193.84
14120	200.091	194.823	196.781	194.626
14130	196.718	194.437	198.604	195.925
14140	199.93	193.309	199.831	193.954
14150	197.061	193.076	198.854	195.456
14160	197.901	193.076	198.831	192.377
14170	199.599	196.128	198.411	192.096
14180	196.421	192.247	197.643	195.284
14190	198.436	195.768	196.337	196.427
14200	198.883	193.632	197.695	192.776
14210	196.7	193.597	195.46	197.936
14220	198.008	191.761	193.163	194.94
14230	200.556	194.021	197.953	195.587
14240	198.493	192.745	198.906	193.204
14250	196.208	194.075	198.617	196.746
14260	198.269	192.076	200.704	193.747
14270	195.643	193.594	197.949	192.241
14280	197.824	193.181	199.688	194.387
14290	196.553	194.113	201.488	194.875
14300	195.961	196.053	200.289	194.813
14310	197.622	196.992	199.642	194.665
14320	197.664	196.253	196.79	194.107
14330	199.237	192.696	200.014	196.36
14340	199.912	191.363	199.927	191.784
14350	199.069	194.199	198.174	193.631
14360	198.471	192.742	199.595	193.754
14370	195.395	192.695	197.157	194.14
14380	196.774	191.85	200.226	196.895
14390	195.996	190.314	197.036	192.951
14400	196.249	192.598	198.411	193.94
14410	197.265	192.071	194.242	197.109
14420	195.056	195.453	197.169	196.052
14430	195.457	192.834	198.307	195.776
14440	194.123	194.516	197.354	193.389
14450	197.368	197.295	199.238	193.387
14460	196.445	196.181	195.736	196.215
14470	195.375	192.554	196.331	191.902
14480	197.101	196.393	197.016	193.377
14490	199.281	197.439	200.235	195.743
14500	199.622	197.071	198.648	194.579
14510	199.705	196.483	197.298	193.564
14520	196.709	195.294	198.935	195.499
14530	196.677	197.255	198.741	195.071
14540	199.707	197.252	196.372	196.152
14550	198.284	197.88	198.004	194.703
14560	199.64	198.112	199.342	195.306
14570	200.423	195.637	195.299	194.36
14580	198.357	195.548	196.11	193.716
14590	200.754	196.114	199.898	196.923
14600	198.582	195.424	196.956	197.389
14610	199.881	195.765	195.66	198.996
14620	198.45	195.42	198.344	197.422
14630	200.191	196.212	196.209	197.075
14640	198.658	196.421	193.855	198.375
14650	195.978	194.647	195.721	199.05
14660	195.877	196.894	194.898	197.63
14670	197.576	194.427	192.877	196.083
14680	198.938	194.692	196.558	196.827
14690	195.392	196.387	196.194	197.98
14700	198.619	196.595	199.107	196.562
14710	199.747	196.918	195.712	197.19
14720	195.542	195.978	198.268	200.099
14730	194.06	194.625	191.439	198.447
14740	194.354	192.243	194.465	196.972
14750	197.408	192.135	194.323	195.892
14760	194.455	194.018	197.394	197.192
14770	195.422	190.204	196.399	196.158
14780	199.42	191.871	194.789	194.074
14790	198.024	190.392	194.326	194.831
14800	197.43	192.702	197.708	196.93
14810	195.784	193.979	197.604	199.85
14820	200.499	193.297	196.793	196.656
14830	197.846	193.994	191.936	199.658
14840	199.18	193.429	196.439	197.547
14850	194.864	191.962	195.019	196.896
14860	197.388	193.828	199.113	198.728
14870	200.52	196.564	194.284	198.212
14880	195.288	196.149	199.674	199.572
14890	198.769	194.467	198.709	195.522
14900	199.097	195.283	196.595	196.383
14910	200.503	194.832	197.995	195.577
14920	197.115	192.068	199.385	198.309
14930	198.974	192.538	195.403	198.287
14940	198.982	194.18	197.24	195.072
14950	199.212	194.718	195.277	197.254
14960	200.107	194.169	197.634	198.609
14970	202.748	194.964	196.111	196.151
14980	197.478	192.497	197.651	199.517
14990	196.341	192.126	197.921	195.666
15000	199.81	190.515	199.07	195.168
15010	193.88	191.828	196.944	195.664
15020	195.958	190.853	195.835	195.659
15030	194.423	191.511	193.662	192.106
15040	201.645	195.024	196.451	192.992
15050	200.456	190.698	198.107	196.466
15060	197.784	192.129	197.999	192.912
15070	194.657	191.752	193.858	197.189
15080	198.711	190.859	196.068	194.759
15090	196.763	194.353	193.666	195.227
15100	197.187	192.861	194.079	195.97
15110	197.809	192.592	195.279	198.225
15120	195.188	191.704	196.225	199.044
15130	194.776	192.329	197.576	195.94
15140	197.409	190.047	199.486	199.484
15150	195.162	190.461	195.873	198.701
15160	199.358	189.816	196.424	198.677
15170	197.061	189.802	196.858	198.606
15180	196.767	193.056	195.547	197.126
15190	193.759	191.661	198.369	195.932
15200	196.542	192.11	193.06	196.858
15210	197.385	192.676	197.57	198.229
15220	197.035	193.856	199.815	197.926
15230	196.146	193.013	194.964	197.35
15240	194.791	190.324	195.831	201.201
15250	196.345	192.789	196.44	196.619
15260	198.509	191.534	196.825	195.22
15270	197.368	194.204	194.277	200.218
15280	196.531	192.716	197.068	198.474
15290	199.467	189.64	197.07	199.424
15300	195.916	193.815	197.781	198.101
15310	195.537	193.088	198.379	196.331
15320	200.398	190.258	200.594	198.406
15330	198.998	190.278	200.029	195.989
15340	198.442	194.472	195.19	198.474
15350	198.873	195.449	197.639	198.115
15360	198.531	194.359	195.813	195.092
15370	193.739	190.497	194.969	192.563
15380	197.991	191.136	196.261	195.335
15390	196.262	191.054	198.225	195.364
15400	197.85	192.862	196.633	195.841
15410	196.771	194.253	192.936	196.12
15420	198.284	193.826	196.168	195.165
15430	198.062	193.314	195.832	195.175
15440	197.365	191.721	197.522	193.745
15450	197.366	192.12	196.512	195.388
15460	194.737	194.947	196.211	196.863
15470	198.495	190.805	195.125	195.111
15480	197.567	192.504	198.711	196.63
15490	201.556	191.842	195.382	199.19
15500	199.675	195.766	196.908	197.094
15510	199.406	192.594	196.319	196.822
15520	197.007	191.221	193.377	196.752
15530	196.306	191.761	194.47	198.843
15540	197.424	191.765	194.774	196.579
15550	196.072	192.186	195.434	194.569
15560	194.277	193.227	193.354	199.06
15570	198.219	193.163	193.863	198.468
15580	197.418	193.061	194.412	196.766
15590	196.31	192.961	194.368	196.505
15600	195.423	196.96	195.401	196.306
15610	198.466	192.886	195.593	198.083
15620	198.203	191.744	196.527	198.797
15630	197.46	192.162	197.577	197.747
15640	193.572	196.401	194.985	199.297
15650	196.734	193.626	194.69	198.692
15660	196.279	194.098	194.483	197.93
15670	196.416	192.709	195.679	196.68
15680	198.43	191.785	196.37	197.827
15690	198.488	193.13	195.34	197.643
15700	196.767	193.115	194.796	196.188
15710	196.177	193.1	193.021	194.929
15720	199.12	193.206	196.251	197.753
15730	197.074	193.346	197.94	198.259
15740	199.826	193.305	197.262	195.379
15750	194.64	193.751	196.087	197.304
15760	197.462	194.624	191.979	194.711
15770	195.369	189.183	196.522	195.335
15780	194.412	191.243	194.596	196.247
15790	196.012	196.321	196.049	196.049
15800	197.951	194.874	196.971	196.912
15810	195.125	194.863	198.21	197.115
15820	194.629	193.487	193.808	197.764
15830	195.816	194.137	197.889	198.732
15840	192.62	194.162	197.569	194.506
15850	191.359	196.313	197.258	198.387
15860	193.069	195.461	195.945	196.078
15870	195.48	193.836	193.979	195.036
15880	194.715	192.179	195.004	199.887
15890	192.161	194.512	198.209	198.043
15900	193.302	193.149	193.978	198.909
15910	193.605	196.342	194.76	198.393
15920	192.727	195.698	196.619	200.868
15930	197.248	196.41	197.998	198.446
15940	193.894	193.384	198.121	197.848
15950	196.451	194.962	196.065	199.292
15960	194.172	194.536	196.548	199.938
15970	197.14	191.843	195.253	199.134
15980	194.659	190.457	194.659	200.773
15990	197.962	192.386	196.341	199.204
16000	193.341	192.412	196.264	198.011
16010	198.213	191.068	197.422	200.302
16020	194.999	193.71	193.64	198.94
16030	195.471	193.672	191.732	200.61
16040	196.713	194.826	196.463	199.786
16050	194.978	194.984	194.988	195.567
16060	194.163	191.593	194.316	201.224
16070	195.342	189.713	194.16	198.228
16080	194.754	193.037	194.649	200.044
16090	196.003	190.393	196.277	199.845
16100	197.172	192.867	191.643	198.142
16110	194.611	192.907	193.177	200.044
16120	198.318	193.661	196.801	201.274
16130	197.903	191.808	194.154	201.478
16140	195.027	194.687	196.039	197.147
16150	197.9	192.295	193.875	198.246
16160	197.778	193.466	193.427	198.832
16170	201.293	196.087	191.505	197.901
16180	198.096	193.448	192.268	204.57
16190	196.853	193.163	196.055	196.169
16200	198.276	191.76	192.681	202.118
16210	200.979	192.359	197.615	198.133
16220	197.382	195.36	197.292	198.069
16230	197.118	194.677	195.513	197.031
16240	197.398	196.566	198.271	197.511
16250	197.425	192.2	194.546	195.501
16260	195.114	194.281	194.002	198.277
16270	197.666	195.374	197.615	196.468
16280	196.117	195.888	196.356	197.017
16290	196.99	190.101	199.834	194.541
16300	195.546	192.469	196.825	197.748
16310	199.483	192.855	196.957	199.172
16320	196.748	191.814	194.589	196.72
16330	197.951	191.337	198.201	199.356
16340	195.972	196.627	194.551	201.3
16350	195.989	196.958	197.26	198.754
16360	194.267	194.102	195.412	199.755
16370	195.921	196.471	195.736	197.873
16380	199.121	192.707	195.184	197.458
16390	194.702	194.048	195.96	197.236
16400	197.796	194.428	196.166	196.328
16410	196.375	194.942	195.098	195.446
16420	195.405	189.47	196.362	196.662
16430	196.028	193.402	197.828	198.787
16440	196.486	194.903	201.023	195.796
16450	194.236	194.52	198.729	194.195
16460	197.04	190.249	199.222	198.419
16470	198.132	189.089	196.571	198.212
16480	193.22	192.309	199.787	195.499
16490	196.512	192.023	197.111	197.855
16500	193.653	192.673	198.119	198.357
16510	196.54	192.629	199.509	197.118
16520	194.493	195.691	198.331	198.127
16530	198.175	193.371	197.823	198.74
16540	195.144	194.291	196.406	198.503
16550	194.04	192.537	196.443	197.01
16560	194.001	191.178	200.094	195.628
16570	195.114	192.146	200.668	195.346
16580	195.96	191.039	200.107	196.516
16590	194.928	194.896	199.487	200.443
16600	193.029	189.682	199.091	197.319
16610	194.786	191.969	200.084	197.286
16620	194.815	191.065	197.198	196.614
16630	194.222	192.014	200.226	198.718
16640	197.965	193.565	197.91	196.033
16650	193.76	191.412	198.611	198.258
16660	194.823	191.644	195.529	196.808
16670	194.873	191.43	200.199	198.981
16680	193.573	191.65	198.093	196.357
16690	194.154	191.527	196.869	197.483
16700	194.998	194.402	195.496	197.708
16710	193.322	191.081	196.874	197.953
16720	191.797	192.412	195.33	200.178
16730	195.387	191.753	195.889	197.371
16740	197.69	190.489	198.428	197.786
16750	197.121	191.656	197.087	196.631
16760	196.897	192.389	198.193	194.945
16770	198.578	189.62	196.752	197.538
16780	199.815	191.457	198.958	194.812
16790	197.841	190.182	196.236	197.867
16800	199.753	193.734	196.597	196.283
16810	193.923	193.313	197.968	196.085
16820	196.872	187.35	196.497	197.974
16830	199.021	191.364	199.72	197.161
16840	199.414	192.574	199.195	197.771
16850	199.058	190.678	200.816	197.392
16860	201.96	191.405	196.891	198.404
16870	196.598	190.533	197.011	195.432
16880	195.097	187.204	198.017	198.687
16890	198.042	188.886	198.078	196.321
16900	198.181	192.959	198.865	196.383
16910	198.807	194.027	197.203	198.065
16920	197.211	191.001	197.836	199.258
16930	198.736	190.634	197.337	198.304
16940	198.356	193.107	199.837	197.75
16950	198.136	192.081	197.439	198.221
16960	197.089	192.44	199.376	198.564
16970	198.758	188.741	196.712	199.568
16980	198.688	189.512	198.217	196.345
16990	197.737	192.339	196.654	196.618
17000	195.782	191.101	198.759	196.946
17010	198.886	190.849	199.747	195.325
17020	197.473	192.691	199.098	197.162
17030	196.516	192.699	195.093	195.912
17040	195.707	195.936	197.076	199.199
17050	194.161	190.506	195.954	194.978
17060	196.721	197.134	193.274	197.314
17070	196.679	193.655	196.901	195.25
17080	198.608	191.859	200.91	197.242
17090	199.126	189.982	195	194.617
17100	195.666	191.283	195.457	198.667
17110	197.791	192.094	196.223	194.465
17120	196.803	189.871	195.894	195.048
17130	195.966	195.015	195.391	194.769
17140	198.914	192.178	194.883	197.178
17150	198.284	193.442	195.47	195.398
17160	197.256	189.299	194.127	193.967
17170	200.771	189.868	193.728	193.784
17180	197.283	190.131	198.385	197.577
17190	198.123	191.232	193.36	198.041
17200	198.79	194.368	194.175	197.805
17210	198.748	189.583	194.527	197.199
17220	198.119	191.243	193.375	195.837
17230	199.806	191.398	194.594	193.015
17240	197.859	193.453	194.448	193.661
17250	194.479	194.168	194.742	197.33
17260	198.397	191.788	193.685	194.362
17270	199.085	193.063	193.25	196.26
17280	197.419	192.755	196.449	193.701
17290	193.864	191.486	195.888	195.102
17300	194.104	188.491	194.409	196.022
17310	195.736	191.001	197.677	194.662
17320	197.415	191.153	194.331	194.987
17330	199.652	191.324	195.953	193.568
17340	196.579	193.295	198.143	192.155
17350	194.875	194.004	193.698	193.997
17360	196.43	190.234	193.27	194.331
17370	193.188	192.835	196.052	193.315
17380	193.994	192.617	197.636	190.375
17390	196.377	190.352	195.304	192.125
17400	196.158	192.859	199.209	194.036
17410	196.625	189.463	198.447	196.368
17420	196.796	188.131	195.852	197.834
17430	195.85	190.118	199.097	194.696
17440	193.607	190.247	195.265	195.985
17450	197.647	189.768	197.859	194.087
17460	195.222	193.268	195.449	195.808
17470	193.867	188.59	196.923	196.046
17480	195.566	191.589	196.787	196.987
17490	195.536	189.881	193.887	195.942
17500	195.692	189.667	198.415	195.578
17510	198.13	189.885	196.159	193.323
17520	195.464	190.965	196.846	196.252
17530	196.525	193.262	196.291	196.569
17540	196.991	188.499	198.447	195.641
17550	195.407	189.891	199.369	193.394
17560	194.275	192.424	199.245	194.953
17570	198.666	192.23	199.193	196.655
17580	196.778	189.091	198.098	198.438
17590	196.755	190.966	198.741	196.917
17600	197.558	191.92	200.346	201.095
17610	198.119	191.588	198.404	194.785
17620	198.897	193.129	199.701	194.498
17630	200.222	195.099	196.254	196.307
17640	196.863	191.804	199.175	195.966
17650	199.218	194.415	198.376	196.67
17660	196.752	195.192	198.936	195.654
17670	199.483	194.424	198.887	195.63
17680	194.613	193.294	197.398	196.641
17690	194.354	192.744	197.365	195.474
17700	197.311	194.371	198.212	195.566
17710	199.09	195.045	198.497	194.682
17720	195.882	192.36	196.519	197.116
17730	198.132	194.053	195.997	197.676
17740	195.722	193.626	193.862	198.784
17750	195.883	195.437	193.725	197.07
17760	195.069	193.692	195.009	196.798
17770	196.55	190.211	195.512	198.296
17780	195.207	194.062	196.681	197.844
17790	194.955	194.961	197.638	196.75
17800	196.656	195.05	199.013	199.64
17810	194.587	195.439	194.109	197.812
17820	196.233	195.626	194.984	196.8
17830	196.152	194.052	195.461	194.266
17840	193.514	192.049	195.356	199.125
17850	198.842	190.778	194.697	195.156
17860	196.366	193.404	195.713	199.471
17870	197.503	191.04	197.023	197.393
17880	195.758	192.501	195.931	197.944
17890	193.537	194.286	198.137	195.497
17900	195.913	192.811	194.672	198.979
17910	193.526	194.263	193.431	200.417
17920	195.456	193.603	196.3	197.612
17930	196.106	193.846	195.038	198.787
17940	197.594	194.874	194.504	198.357
17950	197.313	193.028	194.268	200.252
17960	198.596	194.912	195.798	198.938
17970	194.671	196.781	196.452	197.458
17980	195.412	191.768	198.192	198.93
17990	197.189	193.657	197.266	194.786
18000	196.964	193.31	199.528	193.782
18010	199.806	194.66	200.418	200.735
18020	199.352	194.139	198.514	197.819
18030	197.793	195.56	198.635	201.161
18040	197.858	195.487	200.999	197.384
18050	199.409	196.144	200.99	198.686
18060	195.468	194.685	200.528	198.188
18070	195.386	196.073	200.988	199.322
18080	197.272	192.413	199.09	199.71
18090	196.829	194.627	198.468	200.241
18100	195.37	191.076	195.773	199.498
18110	200.761	195.612	199.042	197.522
18120	196.451	191.485	198.76	202.335
18130	196.332	193.376	198.79	196.597
18140	196.118	194.941	196.473	200.385
18150	194.221	193.514	197.939	198.361
18160	197.907	192.501	196.412	195.851
18170	197.506	191.658	199.424	198.434
18180	198.201	191.162	196.799	195.432
18190	194.271	193.147	195.536	198.403
18200	195.792	193.859	192.908	198.02
18210	197.542	194.052	194.204	198.132
18220	197.09	192.697	199.966	200.394
18230	198.473	194.323	195.21	195.966
18240	199.606	192.15	195.374	197.723
18250	198.08	193.121	197.446	197.419
18260	195.312	194.705	195.285	198.449
18270	199.017	191.928	193.961	197.136
18280	197.927	193.884	198.892	195.437
18290	195.272	193.611	195.385	198.799
18300	197.797	192.367	196.525	198.749
18310	198.046	193.404	194.788	200.779
18320	197.709	194.656	198.829	199.471
18330	197.826	194.912	196.369	201.328
18340	200.361	194.977	197.579	198.566
18350	198.093	195.226	198.472	196.574
18360	197.964	193.816	200.522	201.083
18370	197.243	195.811	198.908	199.003
18380	200.714	194.033	198.689	199.133
18390	197.995	197.386	201.7	198.429
18400	198.65	193.495	197.991	195.648
18410	198.963	193.564	197.714	195.577
18420	198.311	194.465	195.088	195.874
18430	198.237	193.717	196.852	199.125
18440	199.198	194.066	197.022	200.385
18450	198.765	192.621	199.33	198.996
18460	198.628	194.707	197.754	201.231
18470	198.96	192.547	197.922	200.059
18480	195.845	192.28	197.796	200.26
18490	198.973	194.297	197.452	201.526
18500	197.998	195.798	196.611	196.507
18510	195.306	195.401	198.738	197.85
18520	197.108	193.274	197.108	198.483
18530	200.492	191.487	198.314	196.82
18540	198.44	194.086	197.819	199.714
18550	197.494	193.102	198.463	202.472
18560	199.164	194.248	198.375	198.578
18570	200.915	195.663	198.117	198.224
18580	200.9	193.595	197.442	200.274
18590	202.34	195.498	199.226	198.917
18600	202.773	194.718	200.297	195.605
18610	199.9	194.511	198.748	200.884
18620	197.477	195.37	197.628	198.787
18630	199.732	191.389	197.919	200.339
18640	200.241	195.171	196.137	199.082
18650	200.294	195.007	197.647	198.717
18660	198.165	196.538	197.891	201.186
18670	198.684	194.946	196.829	199.197
18680	198.143	196.294	196.948	197.069
18690	199.805	194.741	196.4	198.867
18700	201.579	195.123	197.655	198.776
18710	200.262	191.084	197.992	197.305
18720	197.952	192.895	197.922	196.109
18730	200.141	193.514	198.161	200.766
18740	202.306	192.605	193.037	200.69
18750	201.621	194.503	196.803	200.231
18760	199.163	195.056	196.577	202.129
18770	197.773	192.601	196.748	198.425
18780	199.794	193.845	197.721	199.666
18790	202.544	194.568	196.158	197.783
18800	197.692	192.976	196.787	198.666
18810	198.021	191.728	191.677	197.125
18820	195.182	194.489	195.246	198.741
18830	196.026	192.202	194.909	196.557
18840	199.825	192.483	197.413	198.494
18850	198.788	195.55	198.378	197.073
18860	199.89	193.101	196.293	194.568
18870	200.157	193.182	196.782	200.019
18880	199.244	195.116	195.405	197.209
18890	200.216	195.105	194.164	196.659
18900	197.228	193.583	197.959	195.368
18910	198.013	191.145	195.075	193.307
18920	198.269	191.108	195.836	197.664
18930	195.686	192.786	198.384	195.611
18940	198.757	192.443	199.16	195.033
18950	197.606	193.596	196.227	196.894
18960	196.662	191.968	195.726	198.512
18970	194.76	193.071	198.33	198.606
18980	199.792	192.774	198.988	197.794
18990	199.119	192.031	198.672	199.103
19000	200.842	192.398	195.865	201.451
19010	195.886	190.999	196.113	201.849
19020	196.727	192.876	199.276	200.861
19030	197.489	192.99	197.223	197.421
19040	196.953	195.292	198.666	197.301
19050	199.917	193.519	198.264	197.206
19060	197.051	193.392	199.353	196.706
19070	198.962	196.366	196.974	195.885
19080	199.142	195.297	199.195	196.826
19090	198.314	194.315	200.007	201.973
19100	198.969	194.658	200.034	199.021
19110	199.494	195.972	195.345	199.843
19120	200.584	196.665	199.41	199.103
19130	200.14	193.817	198.435	201.129
19140	197.75	191.855	198.905	197.465
19150	199.752	195.4	199.517	197.618
19160	198.484	194.829	201.822	198.399
19170	196.546	194.088	196.693	195.756
19180	197.218	194.031	198.251	197.295
19190	196.432	198.521	199.769	196.741
19200	195.189	196.12	199.458	200.824
19210	197.177	192.228	197.208	198.504
19220	200.063	194.371	199.889	197.965
19230	196.311	195.03	200.659	200.848
19240	195.719	196.444	199.618	200.298
19250	197.964	194.773	201.219	197.368
19260	197.578	195.848	201.08	197.475
19270	198.835	196.186	198.68	202.026
19280	196.054	194.8	197.774	198.584
19290	203.282	194.311	198.7	199.596
19300	198.912	199.439	202.513	199.645
19310	195.802	197.641	198.539	199.271
19320	199.422	197.864	200.015	196.877
19330	196.761	199.21	199.915	200.626
19340	199.661	198.227	203.613	201.448
19350	200.028	195.926	202.027	201.45
19360	199.058	196.578	203.62	201.729
19370	200.013	193.722	201.771	201.293
19380	199.352	195.913	199.103	199.871
19390	197.666	193.332	197.561	201.967
19400	195.501	193.35	199.165	198.285
19410	199.845	193.616	199.22	199.114
19420	200.578	192.823	199.508	197.178
19430	197.065	194.559	200.451	201.144
19440	201.173	192.569	200.258	198.875
19450	199.067	195.684	198.415	199.183
19460	195.034	194.032	196.518	198.99
19470	198.194	192.803	198.562	197.581
19480	196.798	193.541	197.913	197.754
19490	196.888	191.93	199.87	198.662
19500	196.357	191.985	197.033	199.866
19510	198.226	193.375	198.489	195.706
19520	199.275	192.237	195.464	201.194
19530	198.965	192.104	200.413	200.475
19540	197.593	193.986	197.291	199.472
19550	198.554	190.501	196.591	200.857
19560	198.027	189.64	198.306	199.374
19570	197.182	191.04	199.866	200.098
19580	198.538	195.012	199.384	200.898
19590	198.712	195.02	200.408	198.587
19600	198.347	196.085	198.475	200.076
19610	200.127	195.353	200.172	199.956
19620	197.53	196.045	201.504	199.535
19630	198.571	192.965	197.237	201.503
19640	198.203	193.882	197.987	201.741
19650	199.645	194.826	198.362	199.43
19660	199.003	197.821	199.632	202.559
19670	196.159	195.584	200.026	202.162
19680	197.462	195.965	199.59	201.173
19690	199.6	196.039	199.197	203.164
19700	198.286	197.575	197.891	202.481
19710	197.616	193.843	197.921	202.504
19720	198.514	196.872	199.319	203.073
19730	196.972	195.433	198.648	199.643
19740	199.133	196.25	199.948	198.745
19750	196.914	195.724	200.357	201.519
19760	200.752	196.661	199.037	197.367
19770	196.825	195.466	200.003	198.171
19780	196.349	193.598	199.528	198.755
19790	198.587	196.777	200.117	198.781
19800	195.313	193.551	200.556	200.019
19810	197.266	196.069	198.694	201.082
19820	197.192	196.653	201.53	196.661
19830	200.778	192.365	200.07	198.43
19840	196.512	194.116	195.546	201.486
19850	196.313	195.229	198.315	200.059
19860	195.185	195.384	198.138	198.541
19870	196.513	193.288	198.433	198.359
19880	193.379	191.592	197.48	198.393
19890	197.17	189.644	199.194	197.183
19900	196.787	195.644	201.32	200.938
19910	197.23	191.686	198.501	197.993
19920	196.425	194.778	196.092	199.158
19930	196.667	190.236	195.553	197.793
19940	197.919	190.601	198.036	199.587
19950	197.975	193.681	199.192	199.403
19960	194.553	194.358	196.511	199.891
19970	197.055	190.66	195.544	199.397
19980	194.398	193.629	196.449	197.59
[truncated: 8,002 more rows]

## Sheet: RMSF
Residue	Control	quercetin	kaempferol	wogonin
75	0.3629	0.3155	0.3774	0.3618
76	0.2638	0.2582	0.2977	0.281
77	0.2425	0.2412	0.2685	0.2449
78	0.2271	0.2215	0.246	0.216
79	0.2421	0.2283	0.256	0.2265
80	0.2337	0.2245	0.2508	0.2294
81	0.209	0.1968	0.2219	0.2041
82	0.2171	0.1941	0.2179	0.1995
83	0.2326	0.214	0.2402	0.2237
84	0.2161	0.2047	0.2318	0.2204
85	0.2056	0.1867	0.2139	0.2038
86	0.2335	0.2123	0.2377	0.2277
87	0.2467	0.2364	0.2632	0.2548
88	0.2527	0.2453	0.2736	0.2681
89	0.2336	0.2376	0.271	0.2656
90	0.2141	0.2221	0.2586	0.256
91	0.2116	0.2267	0.263	0.2595
92	0.2079	0.2172	0.2496	0.2431
93	0.1872	0.1836	0.2178	0.2127
94	0.1744	0.1755	0.2133	0.2118
95	0.1823	0.192	0.2264	0.2226
96	0.1784	0.1777	0.2091	0.2007
97	0.1581	0.1501	0.1842	0.1785
98	0.1603	0.1642	0.1998	0.1979
99	0.1742	0.1808	0.2129	0.2048
100	0.165	0.1603	0.1922	0.1801
101	0.1545	0.1535	0.1872	0.1833
102	0.1738	0.1841	0.2188	0.2151
103	0.1836	0.1886	0.2248	0.2075
104	0.1734	0.1748	0.207	0.1943
105	0.1866	0.1914	0.2298	0.2267
106	0.2181	0.2181	0.2704	0.2621
107	0.2634	0.2455	0.3194	0.3134
108	0.2714	0.2772	0.3268	0.3135
109	0.26	0.2707	0.3058	0.295
110	0.221	0.2257	0.2597	0.25
111	0.2116	0.2016	0.2379	0.2203
112	0.1944	0.1781	0.2098	0.1945
113	0.2096	0.185	0.2162	0.1958
114	0.2131	0.1828	0.2171	0.1902
115	0.1898	0.158	0.1889	0.1639
116	0.189	0.1517	0.1813	0.1576
117	0.2126	0.1671	0.2006	0.1744
118	0.2082	0.1609	0.1956	0.168
119	0.1931	0.1418	0.1772	0.1513
120	0.1681	0.1208	0.1564	0.1322
121	0.149	0.1021	0.1359	0.1128
122	0.1533	0.1067	0.1407	0.1185
123	0.154	0.1087	0.1463	0.1297
124	0.1333	0.0942	0.1282	0.1172
125	0.1237	0.0913	0.1209	0.1079
126	0.141	0.1164	0.1445	0.1308
127	0.1381	0.1187	0.1443	0.1397
128	0.1255	0.1134	0.1397	0.1319
129	0.1642	0.1533	0.1931	0.1825
130	0.1802	0.1805	0.2142	0.1961
131	0.1952	0.2048	0.2351	0.2297
132	0.2044	0.2274	0.2539	0.2553
133	0.1758	0.2003	0.2241	0.2232
134	0.153	0.1755	0.1985	0.2243
135	0.1477	0.1612	0.1898	0.2292
136	0.1384	0.136	0.1717	0.1836
137	0.124	0.1128	0.1543	0.1563
138	0.1123	0.1082	0.1483	0.1584
139	0.1174	0.1104	0.1484	0.1598
140	0.1154	0.092	0.1301	0.1335
141	0.1023	0.077	0.118	0.1238
142	0.1081	0.0948	0.1318	0.1387
143	0.1199	0.1004	0.1357	0.1337
144	0.115	0.0887	0.1208	0.1165
145	0.115	0.1027	0.1289	0.1295
146	0.1315	0.1245	0.1525	0.143
147	0.137	0.1254	0.1514	0.1326
148	0.1316	0.1276	0.1498	0.1341
149	0.1494	0.1543	0.1781	0.1607
150	0.1722	0.1782	0.2012	0.1755
151	0.1804	0.1914	0.2117	0.186
152	0.1766	0.1878	0.2057	0.1799
153	0.1805	0.182	0.2005	0.1776
154	0.1645	0.1584	0.1757	0.1516
155	0.1439	0.1399	0.1538	0.1303
156	0.1489	0.1412	0.1544	0.1326
157	0.1486	0.1261	0.1448	0.1232
158	0.1295	0.1031	0.1217	0.1038
159	0.1279	0.1132	0.1262	0.1072
160	0.1447	0.127	0.1445	0.1217
161	0.1381	0.1117	0.1332	0.1107
162	0.1234	0.1084	0.1227	0.1027
163	0.1026	0.0867	0.0986	0.0866
164	0.0928	0.0886	0.0951	0.0818
165	0.0981	0.1047	0.1113	0.0893
166	0.0969	0.0947	0.106	0.0878
167	0.0844	0.0752	0.0889	0.0769
168	0.0943	0.0911	0.1047	0.0839
169	0.1103	0.099	0.1254	0.0973
170	0.1006	0.0772	0.1158	0.0959
171	0.1031	0.086	0.1232	0.1103
172	0.1346	0.12	0.1666	0.1646
173	0.1344	0.1258	0.1542	0.1635
174	0.1584	0.1614	0.1775	0.1839
175	0.1393	0.1405	0.1584	0.1574
176	0.1267	0.1265	0.1394	0.1423
177	0.1107	0.1115	0.1271	0.1238
178	0.0946	0.0948	0.1163	0.104
179	0.0851	0.0787	0.1021	0.0957
180	0.0781	0.0709	0.0974	0.0977
181	0.0801	0.069	0.0968	0.0909
182	0.0752	0.0633	0.0836	0.0784
183	0.0722	0.0711	0.0807	0.0814
184	0.0842	0.0821	0.0912	0.0899
185	0.0861	0.0821	0.0854	0.0823
186	0.0844	0.0911	0.0835	0.0783
187	0.0962	0.106	0.103	0.0882
188	0.1058	0.1109	0.1124	0.0918
189	0.1028	0.1098	0.107	0.0884
190	0.1053	0.1297	0.1221	0.0954
191	0.1331	0.1432	0.1518	0.1188
192	0.1397	0.1616	0.1618	0.1414
193	0.1295	0.1654	0.1585	0.1245
194	0.1272	0.1666	0.1607	0.1215
195	0.1265	0.1712	0.1595	0.1202
196	0.1102	0.1236	0.1315	0.1032
197	0.103	0.1204	0.1242	0.0969
198	0.1041	0.1188	0.1305	0.1009
199	0.1021	0.1054	0.1255	0.0996
200	0.0903	0.0889	0.1085	0.0879
201	0.0933	0.0943	0.1152	0.0923
202	0.1018	0.1141	0.131	0.101
203	0.0963	0.1102	0.1236	0.0932
204	0.0995	0.1108	0.1285	0.1006
205	0.0917	0.1111	0.1219	0.0923
206	0.0951	0.1274	0.1478	0.0965
207	0.0986	0.1208	0.1277	0.0964
208	0.0969	0.0981	0.1573	0.0997
209	0.099	0.0978	0.1678	0.109
210	0.1083	0.1131	0.1481	0.1121
211	0.1116	0.1097	0.197	0.1191
212	0.1066	0.0976	0.2115	0.1361
213	0.1129	0.1102	0.1828	0.1341
214	0.1372	0.1327	0.2469	0.1622
215	0.1452	0.1337	0.2841	0.1984
216	0.1731	0.1508	0.3794	0.24
217	0.1559	0.1366	0.3023	0.1955
218	0.1372	0.1241	0.3177	0.1532
219	0.1566	0.143	0.3369	0.1803
220	0.1538	0.1437	0.2829	0.1765
221	0.1323	0.1232	0.209	0.1556
222	0.1291	0.1173	0.1793	0.1543
223	0.126	0.1132	0.1672	0.1472
224	0.1115	0.101	0.1509	0.1337
225	0.0993	0.0914	0.1363	0.1231
226	0.1013	0.0888	0.1297	0.1121
227	0.1041	0.0891	0.1276	0.1034
228	0.0947	0.0843	0.1176	0.0966
229	0.0936	0.0825	0.1125	0.0938
230	0.1084	0.0886	0.1208	0.0955
231	0.1109	0.0933	0.1212	0.0926
232	0.097	0.0912	0.1128	0.086
233	0.1027	0.0942	0.1167	0.0904
234	0.1143	0.0999	0.1237	0.0958
235	0.1091	0.1087	0.1227	0.0919
236	0.1009	0.1133	0.1187	0.0886
237	0.1068	0.125	0.1305	0.0941
238	0.1146	0.1383	0.1483	0.108
239	0.1334	0.1532	0.1666	0.1195
240	0.1512	0.1739	0.1856	0.1393
241	0.1625	0.1951	0.2033	0.1577
242	0.1469	0.1838	0.1874	0.1441
243	0.1343	0.1661	0.1669	0.126
244	0.1172	0.1492	0.1433	0.1074
245	0.1145	0.1504	0.1509	0.1067
246	0.1217	0.1544	0.1523	0.1163
247	0.1215	0.164	0.1578	0.1196
248	0.1094	0.1346	0.1439	0.1031
249	0.1082	0.1139	0.1315	0.1011
250	0.1105	0.1137	0.1334	0.1061
251	0.1077	0.1164	0.1374	0.1024
252	0.1019	0.1091	0.1304	0.095
253	0.1087	0.1106	0.1233	0.095
254	0.1128	0.1165	0.138	0.1013
255	0.1023	0.1107	0.1413	0.1003
256	0.1038	0.1084	0.1209	0.0988
257	0.1134	0.1087	0.1176	0.1
258	0.1079	0.1036	0.1249	0.1036
259	0.1008	0.0976	0.1203	0.1019
260	0.1039	0.1019	0.1155	0.1037
261	0.1155	0.1054	0.1219	0.1147
262	0.1155	0.1081	0.125	0.118
263	0.1291	0.1295	0.1487	0.138
264	0.1199	0.1174	0.1404	0.1271
265	0.1217	0.1236	0.1428	0.1285
266	0.1177	0.1154	0.1408	0.1219
267	0.1074	0.1018	0.127	0.1088
268	0.1033	0.1018	0.1206	0.1064
269	0.1048	0.1057	0.1242	0.1066
270	0.1055	0.1073	0.1238	0.1013
271	0.1005	0.1003	0.1149	0.0955
272	0.0979	0.0952	0.1116	0.0944
273	0.1031	0.0989	0.1162	0.0937
274	0.1073	0.1009	0.1146	0.0924
275	0.105	0.0968	0.1081	0.0905
276	0.1074	0.0987	0.1134	0.0921
277	0.1149	0.1075	0.1208	0.096
278	0.1217	0.1092	0.1205	0.101
279	0.1223	0.107	0.1238	0.1011
280	0.1349	0.1184	0.1415	0.1122
281	0.1636	0.1387	0.1699	0.1405
282	0.1668	0.1368	0.1792	0.1343
283	0.1519	0.1276	0.1653	0.1169
284	0.1425	0.1309	0.1594	0.1173
285	0.1248	0.1136	0.1474	0.1101
286	0.1091	0.1004	0.1309	0.095
287	0.1121	0.1078	0.1356	0.0993
288	0.1177	0.1144	0.1426	0.1045
289	0.1172	0.1196	0.1361	0.1006
290	0.1147	0.118	0.1322	0.109
291	0.123	0.1323	0.1464	0.1417
292	0.1228	0.1378	0.1441	0.1256
293	0.1203	0.1463	0.1331	0.1278
294	0.1101	0.1049	0.1164	0.1001
295	0.1072	0.0911	0.103	0.0887
296	0.107	0.0917	0.1043	0.092
297	0.1051	0.0901	0.1047	0.0943
298	0.1038	0.0858	0.0964	0.0897
299	0.1045	0.0856	0.1004	0.0907
300	0.1071	0.0917	0.1119	0.1
301	0.1096	0.094	0.113	0.1022
302	0.1148	0.1012	0.117	0.109
303	0.1248	0.1197	0.1324	0.1253
304	0.1345	0.1356	0.1455	0.136
305	0.1627	0.1811	0.1741	0.1669
306	0.1474	0.151	0.1617	0.1465
307	0.1375	0.1366	0.1611	0.1374
308	0.1268	0.1278	0.1543	0.1318
309	0.1181	0.1117	0.1344	0.1176
310	0.1122	0.1049	0.1273	0.1088
311	0.1114	0.1075	0.1306	0.1095
312	0.1064	0.1026	0.1227	0.1034
313	0.1043	0.0903	0.1108	0.0936
314	0.108	0.0881	0.1112	0.0926
315	0.1108	0.0943	0.117	0.0958
316	0.1088	0.091	0.1081	0.0895
317	0.1084	0.083	0.1018	0.0863
318	0.116	0.088	0.1119	0.0947
319	0.113	0.0934	0.1143	0.0933
320	0.1072	0.0876	0.1061	0.0849
321	0.108	0.0835	0.1061	0.0841
322	0.116	0.0976	0.1224	0.0949
323	0.1197	0.1059	0.1295	0.0991
324	0.1196	0.1134	0.1311	0.1005
325	0.1166	0.1029	0.1269	0.0998
326	0.1172	0.107	0.1268	0.0992
327	0.112	0.0997	0.1151	0.0913
328	0.1059	0.0863	0.102	0.0857
329	0.1073	0.0882	0.1053	0.0883
330	0.1118	0.0939	0.1072	0.0932
331	0.106	0.0846	0.0967	0.0874
332	0.1013	0.0851	0.0974	0.0858
333	0.111	0.0981	0.1106	0.0968
334	0.1149	0.0995	0.1103	0.1007
335	0.1112	0.0988	0.1098	0.1002
336	0.1022	0.0878	0.0992	0.0917
337	0.0975	0.088	0.0983	0.0904
338	0.1071	0.1036	0.1161	0.1035
339	0.1056	0.1043	0.1238	0.1022
340	0.1038	0.0994	0.1259	0.0992
341	0.1089	0.1038	0.1399	0.1051
342	0.1173	0.1099	0.1525	0.1117
343	0.1125	0.1019	0.1429	0.1042
344	0.1094	0.1011	0.1522	0.1023
345	0.1247	0.1203	0.1758	0.1183
346	0.1367	0.1326	0.1805	0.1292
347	0.1568	0.1603	0.1996	0.1494
348	0.1534	0.1482	0.1836	0.1432
349	0.1513	0.1452	0.1835	0.1396
350	0.1542	0.1382	0.1712	0.1395
351	0.1397	0.1193	0.1518	0.1251
352	0.1202	0.1077	0.1503	0.1094
353	0.1223	0.1061	0.1517	0.1091
354	0.1252	0.1004	0.1353	0.1077
355	0.1083	0.0873	0.1208	0.0939
356	0.1003	0.0837	0.1293	0.0883
357	0.1081	0.0857	0.128	0.092
358	0.104	0.0791	0.1085	0.0862
359	0.0973	0.0763	0.1092	0.0806
360	0.0999	0.079	0.1192	0.082
361	0.1006	0.0769	0.1073	0.0821
362	0.1005	0.0755	0.0963	0.0854
363	0.1013	0.0793	0.1022	0.0865
364	0.1214	0.0949	0.127	0.104
365	0.1796	0.1544	0.2085	0.1674
366	0.121	0.0991	0.1406	0.1124
367	0.1018	0.0893	0.1036	0.0946
368	0.0991	0.0902	0.1024	0.0885
369	0.0903	0.0806	0.0954	0.0807
370	0.0841	0.077	0.0892	0.0806
371	0.0885	0.0869	0.096	0.0865
372	0.0921	0.0919	0.0992	0.0894
373	0.086	0.088	0.0949	0.084
374	0.0883	0.0943	0.0991	0.0925
375	0.1018	0.1066	0.1119	0.1094
376	0.1035	0.1041	0.1126	0.1108
377	0.1003	0.1046	0.1128	0.1106
378	0.0885	0.0886	0.1005	0.0918
379	0.0865	0.0897	0.1064	0.1003
380	0.091	0.0955	0.1289	0.1314
381	0.0942	0.0918	0.1392	0.1237
382	0.0953	0.0908	0.1314	0.1143
383	0.0979	0.0975	0.1347	0.1288
384	0.1096	0.1044	0.1596	0.1198
385	0.1165	0.1048	0.1683	0.1053
386	0.1178	0.1065	0.1607	0.108
387	0.1398	0.1294	0.1907	0.1359
388	0.1404	0.1454	0.2006	0.1408
389	0.1429	0.1436	0.2064	0.1318
390	0.1518	0.1482	0.2197	0.137
391	0.1612	0.1494	0.2204	0.1391
392	0.159	0.147	0.2266	0.1378
393	0.132	0.1226	0.1983	0.117
394	0.1282	0.1127	0.179	0.1107
395	0.1366	0.1181	0.1878	0.1171
396	0.1182	0.1034	0.1776	0.105
397	0.1036	0.0899	0.1456	0.093
398	0.1129	0.0952	0.1401	0.0985
399	0.1089	0.0948	0.1459	0.0985
400	0.0918	0.0853	0.1268	0.0868
401	0.088	0.0853	0.1077	0.0848
402	0.0974	0.0932	0.118	0.0896
403	0.0946	0.0909	0.1087	0.0861
404	0.0852	0.0866	0.0886	0.0839
405	0.0952	0.0984	0.0988	0.0976
406	0.1092	0.1077	0.1183	0.1074
407	0.1096	0.1056	0.111	0.1067
408	0.1004	0.1012	0.0976	0.1038
409	0.1071	0.1125	0.1108	0.1229
410	0.1133	0.1243	0.1271	0.143
411	0.1143	0.1281	0.1297	0.1441
412	0.0984	0.109	0.1058	0.1228
413	0.0955	0.1036	0.103	0.1277
414	0.1053	0.1166	0.1203	0.1451
415	0.101	0.1126	0.1206	0.1364
416	0.0936	0.1018	0.1089	0.1231
417	0.1057	0.1115	0.1234	0.1305
418	0.1125	0.1232	0.1431	0.1501
419	0.1021	0.119	0.1388	0.1468
420	0.1077	0.1131	0.1386	0.1353
421	0.1051	0.0999	0.1238	0.1135
422	0.1249	0.1054	0.1319	0.1259
423	0.142	0.1162	0.1486	0.1367
424	0.1427	0.1098	0.1467	0.1212
425	0.1475	0.1059	0.14	0.112
426	0.1599	0.1183	0.1609	0.1297
427	0.156	0.1322	0.1788	0.1412
428	0.1506	0.1353	0.1713	0.1372
429	0.1581	0.149	0.1733	0.1488
430	0.172	0.1734	0.2025	0.1752
431	0.1765	0.1923	0.2396	0.1858
432	0.1989	0.2442	0.3096	0.222
433	0.1893	0.2283	0.2838	0.2063
434	0.1929	0.2257	0.2731	0.1934
435	0.1851	0.2126	0.2452	0.1804
436	0.1616	0.1754	0.212	0.156
437	0.1568	0.1596	0.1954	0.1453
438	0.1579	0.1657	0.1883	0.1417
439	0.1431	0.1426	0.1616	0.1265
440	0.1347	0.1207	0.1494	0.1137
441	0.1417	0.1248	0.1501	0.1165
442	0.1373	0.1271	0.1389	0.1137
443	0.1224	0.1048	0.1191	0.1007
444	0.1262	0.1012	0.1211	0.1033
445	0.1344	0.115	0.1296	0.113
446	0.125	0.1102	0.1171	0.1124
447	0.1215	0.1008	0.112	0.1134
448	0.1372	0.1159	0.1323	0.1277
449	0.1412	0.1291	0.1415	0.1381
450	0.1352	0.1229	0.135	0.1415
451	0.147	0.1311	0.1504	0.1562
452	0.1679	0.1526	0.1744	0.174
453	0.173	0.1608	0.1836	0.1853
454	0.1767	0.167	0.1945	0.2004
455	0.2047	0.1878	0.2155	0.2266
456	0.221	0.1846	0.1981	0.2166
457	0.192	0.1677	0.1876	0.1948
458	0.1978	0.1966	0.2119	0.2239
459	0.1897	0.1763	0.1981	0.2165
460	0.1692	0.1446	0.1695	0.1786
461	0.1747	0.1556	0.1779	0.1794
462	0.1889	0.1698	0.1934	0.1987
463	0.1757	0.1565	0.18	0.1858
464	0.1666	0.1462	0.1687	0.1616
465	0.1866	0.1673	0.1906	0.1786
466	0.1992	0.1753	0.2033	0.1989
467	0.1916	0.1662	0.1928	0.1939
468	0.1929	0.1689	0.1985	0.1826
469	0.1732	0.1527	0.1807	0.1586
470	0.1814	0.1621	0.1885	0.1633
471	0.1969	0.1812	0.2104	0.1779
472	0.1872	0.1713	0.2026	0.1647
473	0.186	0.1667	0.1923	0.1568
474	0.211	0.1923	0.2211	0.1794
475	0.2212	0.2077	0.2407	0.1916
476	0.2068	0.2	0.2324	0.1812
477	0.2214	0.2286	0.2497	0.1978
478	0.2452	0.271	0.2824	0.225
479	0.2422	0.2723	0.2906	0.2251
480	0.2616	0.3124	0.327	0.2509
481	0.2424	0.2968	0.3034	0.2338
482	0.2358	0.3041	0.294	0.2325
483	0.2093	0.2693	0.2568	0.2037
484	0.1952	0.2226	0.2342	0.1815
485	0.2075	0.2323	0.2458	0.1905
486	0.2077	0.2357	0.2486	0.1939
487	0.1876	0.2014	0.2194	0.1712
488	0.1871	0.1856	0.2088	0.1638
489	0.2034	0.2099	0.2317	0.1815
490	0.1962	0.2049	0.2239	0.1806
491	0.1819	0.179	0.1964	0.1623
492	0.1996	0.1998	0.2156	0.1765
493	0.2128	0.2202	0.2381	0.1976
494	0.2031	0.2114	0.2251	0.1909
495	0.1958	0.2066	0.2156	0.1845
496	0.2165	0.2292	0.2365	0.2034

## Sheet: H-bonds
Time	quercetin	kaempferol	wogonin
0	3	5	3
10	4	5	1
20	5	4	1
30	4	5	1
40	4	3	0
50	4	4	0
60	2	3	0
70	2	5	0
80	1	4	0
90	2	5	0
100	1	5	0
110	1	6	0
120	1	5	0
130	1	5	0
140	0	4	0
150	2	3	1
160	1	5	1
170	1	3	0
180	1	5	2
190	2	3	1
200	1	5	0
210	2	3	1
220	2	4	1
230	2	5	2
240	1	5	0
250	1	1	0
260	2	5	1
270	2	5	0
280	2	4	0
290	2	2	1
300	2	4	0
310	2	3	0
320	2	6	1
330	2	5	0
340	2	4	1
350	2	4	1
360	2	4	1
370	2	3	1
380	1	5	0
390	1	5	1
400	2	4	0
410	2	4	0
420	2	3	0
430	0	3	0
440	2	4	0
450	2	5	0
460	4	4	1
470	2	3	0
480	2	4	1
490	1	4	1
500	1	5	1
510	3	6	1
520	3	4	1
530	3	5	1
540	3	3	2
550	2	4	1
560	3	5	1
570	2	5	0
580	3	4	1
590	3	2	1
600	2	4	1
610	2	4	0
620	2	4	0
630	2	2	0
640	2	3	1
650	2	1	1
660	2	3	1
670	2	2	0
680	2	1	0
690	1	2	0
700	1	1	1
710	2	2	1
720	1	3	1
730	1	0	0
740	1	3	1
750	2	0	0
760	1	0	2
770	2	1	1
780	2	0	2
790	2	0	1
800	1	1	1
810	2	0	0
820	1	0	0
830	1	1	0
840	0	0	1
850	1	1	1
860	3	1	0
870	2	2	0
880	3	1	0
890	1	0	0
900	2	0	0
910	2	0	0
920	1	0	0
930	0	1	0
940	3	0	0
950	2	1	0
960	2	0	0
970	1	0	0
980	1	1	0
990	2	1	0
1000	1	0	0
1010	2	0	0
1020	3	0	0
1030	3	0	0
1040	2	1	0
1050	3	0	1
1060	3	1	0
1070	2	1	1
1080	2	1	1
1090	2	1	1
1100	3	1	1
1110	2	0	1
1120	2	0	1
1130	2	1	1
1140	2	0	0
1150	3	1	1
1160	2	0	0
1170	3	0	0
1180	1	0	0
1190	2	0	1
1200	1	1	1
1210	1	1	1
1220	1	1	0
1230	2	0	1
1240	2	0	0
1250	2	0	1
1260	3	1	1
1270	2	0	1
1280	3	0	1
1290	3	0	1
1300	2	1	1
1310	2	0	1
1320	2	1	1
1330	2	1	1
1340	2	0	1
1350	2	0	0
1360	2	0	1
1370	2	0	1
1380	2	1	1
1390	2	1	1
1400	3	1	1
1410	2	1	1
1420	2	1	1
1430	1	0	0
1440	2	0	1
1450	2	0	1
1460	1	1	1
1470	2	1	0
1480	2	1	1
1490	2	1	0
1500	2	1	0
1510	3	0	1
1520	2	0	1
1530	2	0	1
1540	2	1	0
1550	3	0	0
1560	1	0	0
1570	2	1	0
1580	2	1	0
1590	2	0	0
1600	2	1	0
1610	2	1	0
1620	2	0	0
1630	2	0	1
1640	3	0	1
1650	2	1	1
1660	2	1	1
1670	2	0	0
1680	2	1	1
1690	3	1	1
1700	2	1	1
1710	2	0	1
1720	2	0	1
1730	1	0	1
1740	2	1	1
1750	1	1	0
1760	1	1	0
1770	2	1	0
1780	1	1	0
1790	1	0	0
1800	1	0	1
1810	0	1	0
1820	1	1	0
1830	2	0	0
1840	2	1	0
1850	0	1	1
1860	2	1	0
1870	1	0	0
1880	0	0	0
1890	2	0	0
1900	1	0	1
1910	1	0	1
1920	1	0	0
1930	1	0	0
1940	1	0	0
1950	4	1	0
1960	1	1	0
1970	1	1	0
1980	1	0	0
1990	0	2	0
2000	2	1	0
2010	2	0	0
2020	2	1	0
2030	2	0	0
2040	1	0	0
2050	2	0	0
2060	1	0	0
2070	1	1	0
2080	1	1	0
2090	2	0	0
2100	2	0	0
2110	1	1	0
2120	1	1	0
2130	1	1	0
2140	2	0	0
2150	2	1	0
2160	3	1	0
2170	1	0	0
2180	0	1	0
2190	3	0	0
2200	4	3	0
2210	4	1	0
2220	5	0	0
2230	4	0	0
2240	4	1	0
2250	7	0	0
2260	2	1	0
2270	3	0	0
2280	4	0	0
2290	3	0	0
2300	3	0	0
2310	2	0	0
2320	2	0	0
2330	2	1	0
2340	3	1	0
2350	3	1	0
2360	3	1	0
2370	3	0	0
2380	1	0	0
2390	4	0	0
2400	3	0	0
2410	2	0	0
2420	2	0	0
2430	3	0	0
2440	3	0	0
2450	4	1	0
2460	3	0	0
2470	1	0	0
2480	3	0	0
2490	2	1	0
2500	3	1	0
2510	2	2	0
2520	2	0	0
2530	2	3	0
2540	2	0	0
2550	3	0	0
2560	4	0	0
2570	3	1	0
2580	3	1	0
2590	2	1	0
2600	3	2	0
2610	4	2	0
2620	3	2	0
2630	4	2	0
2640	2	2	0
2650	2	2	0
2660	3	2	0
2670	3	2	0
2680	3	1	0
2690	4	1	0
2700	4	2	0
2710	3	2	0
2720	2	0	0
2730	2	0	0
2740	4	0	0
2750	3	0	0
2760	3	0	0
2770	3	2	0
2780	3	0	0
2790	5	0	0
2800	1	0	0
2810	1	0	0
2820	1	1	0
2830	3	0	0
2840	2	0	0
2850	1	0	0
2860	1	0	0
2870	4	0	0
2880	3	1	0
2890	4	2	0
2900	3	2	0
2910	3	2	0
2920	2	1	0
2930	2	1	0
2940	3	0	0
2950	3	0	0
2960	3	0	0
2970	3	0	0
2980	3	0	0
2990	2	1	0
3000	2	0	0
3010	3	1	0
3020	4	1	0
3030	1	2	0
3040	2	0	0
3050	3	1	0
3060	3	2	0
3070	3	1	0
3080	1	0	0
3090	4	0	0
3100	3	0	0
3110	3	0	0
3120	4	1	0
3130	3	2	0
3140	7	0	0
3150	2	0	0
3160	3	0	0
3170	3	0	0
3180	3	0	0
3190	3	0	0
3200	3	1	0
3210	3	0	0
3220	3	0	0
3230	1	0	0
3240	1	0	0
3250	2	0	0
3260	3	1	0
3270	1	0	0
3280	3	0	0
3290	1	0	0
3300	2	0	0
3310	4	0	0
3320	1	0	0
3330	2	1	0
3340	3	0	0
3350	4	0	0
3360	4	1	0
3370	3	1	0
3380	3	0	0
3390	3	0	0
3400	4	2	0
3410	3	1	0
3420	3	1	0
3430	3	0	0
3440	2	1	0
3450	3	1	0
3460	3	2	0
3470	2	0	1
3480	3	0	0
3490	3	1	0
3500	4	0	0
3510	3	0	0
3520	3	0	0
3530	3	0	0
3540	3	1	0
3550	3	0	0
3560	3	2	0
3570	5	2	0
3580	4	1	0
3590	4	0	0
3600	5	1	0
3610	2	1	0
3620	3	1	0
3630	5	0	0
3640	4	0	0
3650	5	1	0
3660	4	0	0
3670	5	0	0
3680	4	1	0
3690	3	0	0
3700	3	2	0
3710	3	1	0
3720	3	1	0
3730	3	1	0
3740	4	0	0
3750	3	0	0
3760	4	0	0
3770	5	1	0
3780	5	1	0
3790	2	0	0
3800	3	2	0
3810	3	2	0
3820	2	2	0
3830	3	1	0
3840	2	1	0
3850	2	2	0
3860	2	1	0
3870	1	2	0
3880	3	1	0
3890	2	2	0
3900	3	2	0
3910	2	0	0
3920	1	1	0
3930	2	2	0
3940	2	0	0
3950	1	0	0
3960	1	1	0
3970	1	0	0
3980	1	0	0
3990	1	0	0
4000	1	1	0
4010	1	0	0
4020	1	1	0
4030	1	0	0
4040	1	1	0
4050	1	1	0
4060	1	2	0
4070	1	2	0
4080	1	0	0
4090	2	1	0
4100	1	1	0
4110	1	1	0
4120	1	3	0
4130	2	0	0
4140	1	0	0
4150	1	0	0
4160	1	0	0
4170	1	0	0
4180	2	1	0
4190	1	0	0
4200	1	0	0
4210	1	1	0
4220	0	1	0
4230	1	0	0
4240	1	0	0
4250	1	0	0
4260	1	0	0
4270	1	0	0
4280	1	0	0
4290	1	0	0
4300	1	0	0
4310	1	0	0
4320	2	1	0
4330	1	1	0
4340	1	0	0
4350	1	1	0
4360	1	0	0
4370	0	1	0
4380	1	2	0
4390	2	1	0
4400	1	0	0
4410	1	0	0
4420	1	0	0
4430	2	0	0
4440	1	1	0
4450	1	1	0
4460	1	1	0
4470	1	1	0
4480	1	0	0
4490	2	0	0
4500	1	2	0
4510	1	2	0
4520	1	2	0
4530	1	1	0
4540	1	1	0
4550	1	1	0
4560	1	2	0
4570	1	2	0
4580	1	2	0
4590	1	2	0
4600	1	1	0
4610	0	3	0
4620	1	3	0
4630	1	2	0
4640	1	2	0
4650	1	2	0
4660	1	4	0
4670	1	2	0
4680	1	3	0
4690	0	2	0
4700	1	1	0
4710	1	2	0
4720	2	2	0
4730	2	2	0
4740	2	2	0
4750	1	2	0
4760	2	1	0
4770	1	3	0
4780	2	2	0
4790	1	2	0
4800	1	5	0
4810	0	2	0
4820	0	3	0
4830	1	3	0
4840	1	2	0
4850	0	3	0
4860	1	3	0
4870	1	1	0
4880	1	2	0
4890	1	2	0
4900	1	3	0
4910	1	2	0
4920	0	3	0
4930	0	2	0
4940	0	4	0
4950	0	4	0
4960	0	4	0
4970	0	2	0
4980	0	2	0
4990	0	2	0
5000	0	2	0
5010	1	2	0
5020	0	2	0
5030	2	1	0
5040	1	4	0
5050	2	2	0
5060	1	2	0
5070	2	4	0
5080	1	2	0
5090	1	2	0
5100	0	2	0
5110	1	1	0
5120	0	1	0
5130	0	4	0
5140	0	1	0
5150	0	4	0
5160	0	3	0
5170	0	3	0
5180	0	2	0
5190	0	3	0
5200	0	4	0
5210	0	1	0
5220	0	2	0
5230	0	2	0
5240	0	1	0
5250	0	2	0
5260	0	2	0
5270	0	1	0
5280	0	2	0
5290	0	1	0
5300	0	2	0
5310	0	1	0
5320	0	1	0
5330	0	1	0
5340	0	1	0
5350	0	1	0
5360	0	2	0
5370	1	3	0
5380	0	1	0
5390	0	1	0
5400	0	3	0
5410	0	2	0
5420	0	2	0
5430	0	2	0
5440	0	2	0
5450	0	2	0
5460	0	4	0
5470	0	3	0
5480	0	3	0
5490	0	1	0
5500	0	2	0
5510	0	2	0
5520	0	2	0
5530	0	2	0
5540	0	3	0
5550	0	2	0
5560	0	2	0
5570	0	3	0
5580	0	2	0
5590	0	2	0
5600	0	1	0
5610	0	1	0
5620	0	0	0
5630	0	2	0
5640	0	2	0
5650	0	1	0
5660	0	3	0
5670	0	4	0
5680	0	2	0
5690	0	2	0
5700	0	4	0
5710	0	2	0
5720	0	2	0
5730	0	2	0
5740	0	3	0
5750	0	2	0
5760	0	4	0
5770	0	1	0
5780	0	4	0
5790	0	1	0
5800	0	2	0
5810	0	3	0
5820	0	2	0
5830	0	3	0
5840	0	2	0
5850	0	4	0
5860	0	4	0
5870	0	3	0
5880	0	1	0
5890	0	1	0
5900	0	3	0
5910	0	2	0
5920	0	2	0
5930	0	4	0
5940	0	4	0
5950	0	3	0
5960	0	4	0
5970	0	3	0
5980	0	2	0
5990	0	2	0
6000	0	2	0
6010	0	3	0
6020	0	2	0
6030	0	3	0
6040	0	4	0
6050	0	2	0
6060	0	4	0
6070	0	3	0
6080	0	3	0
6090	0	2	0
6100	0	3	0
6110	0	3	0
6120	0	5	0
6130	0	4	0
6140	0	3	0
6150	0	3	0
6160	0	2	0
6170	0	3	0
6180	0	2	0
6190	0	3	0
6200	0	3	0
6210	0	4	0
6220	0	2	0
6230	0	2	0
6240	0	3	0
6250	0	4	0
6260	0	2	0
6270	0	2	0
6280	0	3	0
6290	0	1	0
6300	0	2	0
6310	0	2	0
6320	1	3	0
6330	0	3	0
6340	0	2	0
6350	0	3	0
6360	0	3	0
6370	0	1	0
6380	0	1	0
6390	0	3	0
6400	0	2	0
6410	0	1	0
6420	0	2	0
6430	0	1	0
6440	0	1	0
6450	0	1	0
6460	0	1	0
6470	0	0	0
6480	1	2	0
6490	1	2	0
6500	1	2	0
6510	0	1	0
6520	2	0	0
6530	0	0	0
6540	0	1	0
6550	0	1	0
6560	1	1	0
6570	0	1	0
6580	0	1	0
6590	0	2	0
6600	0	2	0
6610	0	2	0
6620	0	2	0
6630	0	1	0
6640	0	0	0
6650	0	1	0
6660	0	1	0
6670	0	2	0
6680	0	0	0
6690	0	0	0
6700	0	0	0
6710	0	0	0
6720	0	2	0
6730	0	2	0
6740	0	2	1
6750	0	2	1
6760	0	1	1
6770	0	1	0
6780	0	2	0
6790	0	1	0
6800	0	2	2
6810	0	2	1
6820	0	1	1
6830	0	0	1
6840	0	3	0
6850	0	2	0
6860	0	0	0
6870	0	0	0
6880	0	1	0
6890	0	0	0
6900	0	0	0
6910	0	0	0
6920	0	1	2
6930	0	0	0
6940	0	0	0
6950	0	1	0
6960	0	2	0
6970	0	1	0
6980	0	0	0
6990	0	0	0
7000	0	0	0
7010	0	0	0
7020	0	1	0
7030	0	0	0
7040	0	0	0
7050	0	0	0
7060	0	1	0
7070	0	1	0
7080	0	1	0
7090	0	1	0
7100	0	0	0
7110	0	0	0
7120	0	0	1
7130	0	0	1
7140	0	1	1
7150	0	0	1
7160	0	1	0
7170	0	0	0
7180	0	1	0
7190	0	0	0
7200	0	1	0
7210	0	0	0
7220	0	1	0
7230	0	0	0
7240	0	0	0
7250	0	1	0
7260	0	1	0
7270	0	0	0
7280	0	0	0
7290	0	1	0
7300	0	0	0
7310	0	1	0
7320	0	1	0
7330	0	0	0
7340	0	0	0
7350	0	0	0
7360	0	1	0
7370	0	0	1
7380	0	1	0
7390	0	1	0
7400	0	1	0
7410	0	1	1
7420	0	0	0
7430	0	2	0
7440	0	1	0
7450	0	1	0
7460	0	1	0
7470	0	1	0
7480	0	1	0
7490	0	1	0
7500	0	0	0
7510	0	1	0
7520	0	2	0
7530	0	2	0
7540	0	0	0
7550	0	0	0
7560	0	1	0
7570	0	1	0
7580	0	1	0
7590	0	1	0
7600	0	1	0
7610	0	1	0
7620	0	1	1
7630	0	1	1
7640	0	1	0
7650	1	1	1
7660	0	1	0
7670	0	1	0
7680	0	1	0
7690	0	1	0
7700	0	1	0
7710	0	1	0
7720	0	2	0
7730	1	2	0
7740	0	1	0
7750	0	1	0
7760	0	1	0
7770	0	1	0
7780	0	1	1
7790	0	1	0
7800	0	1	0
7810	0	1	1
7820	0	1	1
7830	0	1	0
7840	0	1	0
7850	0	1	0
7860	0	1	1
7870	0	1	0
7880	0	1	0
7890	0	1	0
7900	0	1	0
7910	0	1	0
7920	0	1	0
7930	0	1	0
7940	0	1	1
7950	0	1	0
7960	0	1	0
7970	0	1	0
7980	0	1	0
7990	0	1	1
8000	0	1	0
8010	0	1	0
8020	0	1	1
8030	0	1	0
8040	0	0	0
8050	0	0	2
8060	0	0	2
8070	0	1	1
8080	0	1	1
8090	0	1	0
8100	0	0	1
8110	0	1	1
8120	0	1	0
8130	0	1	2
8140	0	1	0
8150	0	1	0
8160	0	1	1
8170	0	1	1
8180	0	1	0
8190	0	1	1
8200	0	1	1
8210	0	1	1
8220	0	1	1
8230	0	2	0
8240	0	1	1
8250	0	1	1
8260	0	1	0
8270	0	1	1
8280	0	2	1
8290	0	1	2
8300	0	1	1
8310	0	1	1
8320	0	1	1
8330	0	1	1
8340	0	1	1
8350	0	1	1
8360	0	1	0
8370	0	1	1
8380	0	1	0
8390	0	1	0
8400	0	1	1
8410	0	1	0
8420	0	2	0
8430	0	1	0
8440	0	1	1
8450	0	1	1
8460	0	1	1
8470	0	1	1
8480	0	1	1
8490	0	1	1
8500	0	1	2
8510	0	1	1
8520	0	1	2
8530	0	1	2
8540	0	1	1
8550	0	1	1
8560	0	1	1
8570	0	1	1
8580	0	1	0
8590	0	1	1
8600	0	1	2
8610	0	1	2
8620	0	2	1
8630	0	2	1
8640	0	2	1
8650	0	1	1
8660	0	1	0
8670	0	1	0
8680	0	1	0
8690	0	1	1
8700	0	1	0
8710	0	1	1
8720	0	1	0
8730	0	1	0
8740	0	1	0
8750	0	1	0
8760	0	0	1
8770	0	1	0
8780	0	1	1
8790	0	1	0
8800	0	1	0
8810	0	1	0
8820	0	0	0
8830	0	0	0
8840	0	0	0
8850	0	0	0
8860	0	0	0
8870	0	0	0
8880	0	0	0
8890	0	0	0
8900	0	1	0
8910	0	0	0
8920	0	0	0
8930	0	1	0
8940	0	0	0
8950	0	1	0
8960	0	1	0
8970	1	1	0
8980	0	2	0
8990	0	1	0
9000	0	2	0
9010	0	1	0
9020	0	0	0
9030	0	2	0
9040	0	1	1
9050	0	1	0
9060	0	1	0
9070	0	1	0
9080	0	1	0
9090	0	1	0
9100	0	0	1
9110	0	1	0
9120	0	2	0
9130	0	1	0
9140	0	1	0
9150	0	1	0
9160	0	1	0
9170	0	2	0
9180	0	1	0
9190	0	1	0
9200	0	1	0
9210	0	2	0
9220	0	2	0
9230	0	1	0
9240	0	2	1
9250	0	2	1
9260	1	2	1
9270	0	1	0
9280	0	1	1
9290	0	1	0
9300	0	2	0
9310	0	1	1
9320	0	2	1
9330	0	2	1
9340	0	2	2
9350	0	1	2
9360	1	1	1
9370	1	1	2
9380	1	1	2
9390	1	1	2
9400	0	1	1
9410	1	1	1
9420	1	1	1
9430	2	1	2
9440	1	1	2
9450	1	2	1
9460	0	2	2
9470	0	2	0
9480	0	2	1
9490	0	1	1
9500	0	1	1
9510	0	2	1
9520	0	2	0
9530	0	2	0
9540	0	1	0
9550	0	2	0
9560	0	1	0
9570	0	1	0
9580	0	1	1
9590	0	1	1
9600	0	1	0
9610	0	1	0
9620	0	2	0
9630	0	2	0
9640	1	2	0
9650	0	1	0
9660	0	0	1
9670	0	1	0
9680	0	1	0
9690	1	1	0
9700	0	2	1
9710	0	2	0
9720	0	1	0
9730	0	1	0
9740	1	2	0
9750	0	1	0
9760	0	2	0
9770	1	2	0
9780	1	1	0
9790	0	1	0
9800	1	2	0
9810	0	2	0
9820	0	2	0
9830	0	2	0
9840	1	1	0
9850	0	1	0
9860	0	1	0
9870	0	1	1
9880	0	1	0
9890	0	1	0
9900	0	1	0
9910	0	1	0
9920	0	1	0
9930	0	1	0
9940	0	1	0
9950	0	1	0
9960	0	1	0
9970	0	1	0
9980	0	1	0
9990	0	1	0
10000	0	1	0
10010	0	1	0
10020	0	1	0
10030	0	2	0
10040	1	1	0
10050	1	1	0
10060	1	1	0
10070	2	1	0
10080	1	1	0
10090	1	1	1
10100	1	1	0
10110	1	1	1
10120	1	2	0
10130	1	2	0
10140	2	1	0
10150	2	1	0
10160	1	2	0
10170	1	1	0
10180	2	2	0
10190	1	1	0
10200	2	1	0
10210	1	2	0
10220	1	1	0
10230	1	1	0
10240	0	1	0
10250	0	1	0
10260	2	2	0
10270	1	2	0
10280	1	2	0
10290	1	1	0
10300	1	2	0
10310	0	1	0
10320	1	1	0
10330	1	1	0
10340	1	1	0
10350	1	1	0
10360	1	2	0
10370	1	2	0
10380	0	2	0
10390	1	2	0
10400	0	1	0
10410	0	1	0
10420	0	2	0
10430	0	2	0
10440	0	1	0
10450	0	1	0
10460	0	1	0
10470	0	1	0
10480	0	1	0
10490	0	1	0
10500	1	1	0
10510	1	1	0
10520	0	1	0
10530	0	1	0
10540	0	1	0
10550	0	1	0
10560	0	1	0
10570	0	1	0
10580	0	1	0
10590	0	1	0
10600	0	1	0
10610	0	1	0
10620	0	1	0
10630	1	1	0
10640	1	1	0
10650	1	1	0
10660	1	1	0
10670	1	1	0
10680	0	1	0
10690	1	1	0
10700	1	1	0
10710	0	1	0
10720	0	1	0
10730	1	1	0
10740	1	1	0
10750	1	1	0
10760	1	1	1
10770	1	1	0
10780	0	1	0
10790	2	1	0
10800	3	1	0
10810	2	2	0
10820	2	1	0
10830	2	1	0
10840	2	1	0
10850	1	1	0
10860	1	1	0
10870	1	1	0
10880	1	1	0
10890	1	0	0
10900	2	1	0
10910	2	1	0
10920	1	1	0
10930	1	1	0
10940	1	1	0
10950	1	1	0
10960	1	1	0
10970	0	1	0
10980	1	1	1
10990	1	1	1
11000	1	1	1
11010	0	0	0
11020	0	1	1
11030	0	1	1
11040	0	0	0
11050	0	0	0
11060	0	0	0
11070	0	1	0
11080	1	0	0
11090	1	0	0
11100	1	1	0
11110	1	1	0
11120	1	0	1
11130	0	0	0
11140	0	0	0
11150	1	0	0
11160	1	0	0
11170	1	1	0
11180	1	1	0
11190	0	1	0
11200	1	0	0
11210	1	0	0
11220	1	0	0
11230	1	0	0
11240	0	1	0
11250	0	0	0
11260	1	1	0
11270	1	2	0
11280	0	1	0
11290	1	0	0
11300	1	1	0
11310	0	0	0
11320	1	0	0
11330	0	1	0
11340	1	1	0
11350	0	1	0
11360	1	1	0
11370	0	0	0
11380	1	1	0
11390	0	0	0
11400	1	0	0
11410	0	1	0
11420	1	1	0
11430	1	1	0
11440	0	0	0
11450	1	1	0
11460	0	1	0
11470	1	1	0
11480	1	0	1
11490	1	1	0
11500	0	0	0
11510	1	1	0
11520	0	2	0
11530	0	1	0
11540	0	0	0
11550	0	1	0
11560	0	1	0
11570	0	1	0
11580	1	1	0
11590	1	1	0
11600	0	0	0
11610	0	1	0
11620	0	1	0
11630	1	1	0
11640	1	1	0
11650	1	2	0
11660	1	1	0
11670	0	1	0
11680	0	1	0
11690	0	1	0
11700	0	1	0
11710	0	1	0
11720	0	1	0
11730	0	0	0
11740	0	1	0
11750	0	0	0
11760	1	0	0
11770	1	0	0
11780	1	1	0
11790	1	1	0
11800	0	1	0
11810	0	0	0
11820	1	1	0
11830	1	1	0
11840	0	1	0
11850	0	1	0
11860	1	1	0
11870	1	1	0
11880	1	1	0
11890	1	1	0
11900	1	0	0
11910	1	1	0
11920	0	1	0
11930	0	1	0
11940	0	1	0
11950	1	1	0
11960	1	1	1
11970	2	2	0
11980	0	2	0
11990	0	1	0
12000	0	1	0
12010	1	2	0
12020	1	1	0
12030	2	2	0
12040	2	1	0
12050	0	2	0
12060	1	2	0
12070	1	1	0
12080	2	1	0
12090	2	1	0
12100	2	1	0
12110	2	2	0
12120	3	1	0
12130	2	1	0
12140	2	1	0
12150	2	1	0
12160	3	1	0
12170	2	1	0
12180	2	1	0
12190	1	1	0
12200	1	1	0
12210	1	1	0
12220	0	1	0
12230	0	1	0
12240	0	1	0
12250	2	1	0
12260	1	1	0
12270	1	1	0
12280	1	1	0
12290	1	1	0
12300	1	1	0
12310	1	1	0
12320	1	1	0
12330	2	1	0
12340	2	1	0
12350	2	1	0
12360	2	1	0
12370	1	1	0
12380	0	1	0
12390	1	1	0
12400	0	1	0
12410	0	1	0
12420	0	1	0
12430	0	1	0
12440	0	1	0
12450	0	1	1
12460	1	1	0
12470	0	0	1
12480	1	0	0
12490	1	0	0
12500	1	0	0
12510	1	0	0
12520	1	0	0
12530	2	0	0
12540	2	0	0
12550	2	0	0
12560	2	0	0
12570	2	0	0
12580	2	0	0
12590	2	0	0
12600	2	0	0
12610	2	0	0
12620	3	0	0
12630	1	0	0
12640	1	1	0
12650	0	0	0
12660	2	1	0
12670	2	0	0
12680	2	0	0
12690	2	0	1
12700	3	0	0
12710	3	0	0
12720	4	0	0
12730	2	0	0
12740	3	0	0
12750	2	0	0
12760	2	0	0
12770	2	0	0
12780	2	1	0
12790	2	0	0
12800	2	0	0
12810	2	0	0
12820	2	0	0
12830	3	0	0
12840	3	0	0
12850	2	0	0
12860	2	0	0
12870	2	1	0
12880	2	1	0
12890	2	0	0
12900	2	0	0
12910	3	0	0
12920	2	0	0
12930	3	0	0
12940	2	0	0
12950	3	0	0
12960	2	0	0
12970	2	0	0
12980	2	0	0
12990	3	0	0
13000	3	0	0
13010	2	0	0
13020	2	0	0
13030	2	0	1
13040	2	0	0
13050	2	1	0
13060	2	0	0
13070	2	0	0
13080	2	0	0
13090	2	0	1
13100	2	1	0
13110	4	0	0
13120	2	0	0
13130	2	1	0
13140	2	1	0
13150	2	1	0
13160	2	2	0
13170	2	0	0
13180	2	1	1
13190	3	1	0
13200	2	1	0
13210	2	1	0
13220	2	1	0
13230	2	0	0
13240	2	0	0
13250	2	1	1
13260	2	0	0
13270	2	0	0
13280	2	0	0
13290	2	1	0
13300	3	0	0
13310	2	1	0
13320	2	1	1
13330	2	0	0
13340	3	0	0
13350	2	0	0
13360	2	2	0
13370	3	1	0
13380	3	2	0
13390	3	1	1
13400	3	1	0
13410	2	1	0
13420	3	1	1
13430	3	1	0
13440	2	0	0
13450	2	0	0
13460	3	0	1
13470	2	0	0
13480	2	0	0
13490	2	0	0
13500	2	0	0
13510	2	0	0
13520	2	0	0
13530	2	0	0
13540	2	0	0
13550	3	0	1
13560	1	0	0
13570	3	1	0
13580	2	1	0
13590	2	0	0
13600	3	1	0
13610	3	1	0
13620	2	1	0
13630	2	1	0
13640	2	1	0
13650	2	1	0
13660	2	0	0
13670	2	0	0
13680	3	0	1
13690	2	0	0
13700	2	0	1
13710	2	0	1
13720	2	0	0
13730	2	1	0
13740	2	1	0
13750	3	0	0
13760	2	0	0
13770	3	0	0
13780	3	1	0
13790	3	1	0
13800	2	1	0
13810	2	1	0
13820	2	1	0
13830	2	1	0
13840	2	1	0
13850	2	1	0
13860	2	2	0
13870	2	1	0
13880	3	1	0
13890	2	0	0
13900	3	1	0
13910	2	1	0
13920	2	2	0
13930	3	1	0
13940	2	1	0
13950	2	1	0
13960	2	1	0
13970	3	1	0
13980	2	1	0
13990	3	1	0
14000	2	1	0
14010	2	1	0
14020	2	1	0
14030	3	1	0
14040	2	1	0
14050	3	1	0
14060	3	1	0
14070	3	0	0
14080	2	1	0
14090	2	1	0
14100	2	1	0
14110	2	1	0
14120	2	0	0
14130	2	0	0
14140	2	1	0
14150	4	2	0
14160	3	0	0
14170	2	1	0
14180	3	1	0
14190	2	2	0
14200	3	0	0
14210	2	1	0
14220	1	0	0
14230	2	1	0
14240	2	0	0
14250	2	0	0
14260	2	0	0
14270	2	0	0
14280	2	1	0
14290	2	1	0
14300	3	0	0
14310	3	1	0
14320	2	1	0
14330	2	1	0
14340	2	1	0
14350	2	1	0
14360	2	1	0
14370	1	1	0
14380	2	0	0
14390	1	1	0
14400	2	0	0
14410	1	0	0
14420	1	0	0
14430	2	1	0
14440	2	1	0
14450	4	1	0
14460	3	1	0
14470	2	0	0
14480	2	0	0
14490	2	0	0
14500	2	0	0
14510	2	0	0
14520	3	0	0
14530	3	1	0
14540	2	1	0
14550	2	0	0
14560	2	0	0
14570	2	1	0
14580	2	1	0
14590	4	1	0
14600	2	1	0
14610	2	1	0
14620	2	1	0
14630	2	1	0
14640	2	0	0
14650	2	1	0
14660	2	1	0
14670	2	1	0
14680	3	1	0
14690	2	1	0
14700	2	1	1
14710	2	2	1
14720	3	1	0
14730	3	1	0
14740	2	1	0
14750	2	1	0
14760	2	1	0
14770	3	1	0
14780	2	1	0
14790	2	1	0
14800	2	1	0
14810	3	0	0
14820	5	0	0
14830	4	0	0
14840	3	0	0
14850	2	0	0
14860	3	0	0
14870	2	0	0
14880	2	0	0
14890	2	0	0
14900	2	1	0
14910	2	1	1
14920	3	1	0
14930	2	0	0
14940	2	0	0
14950	2	0	0
14960	3	0	1
14970	2	1	0
14980	2	0	0
14990	2	0	1
15000	2	0	0
15010	2	0	0
15020	3	0	1
15030	2	1	0
15040	2	0	0
15050	2	1	0
15060	3	1	0
15070	3	1	0
15080	2	2	0
15090	2	1	1
15100	2	1	1
15110	3	1	1
15120	2	1	1
15130	3	0	1
15140	3	1	1
15150	2	0	1
15160	3	1	1
15170	3	1	1
15180	3	1	1
15190	3	1	0
15200	2	1	0
15210	3	1	1
15220	3	0	1
15230	2	1	1
15240	1	1	1
15250	4	1	0
15260	2	0	0
15270	4	1	0
15280	3	0	0
15290	3	2	1
15300	2	0	0
15310	2	2	0
15320	2	0	1
15330	3	0	0
15340	2	1	0
15350	3	0	1
15360	2	0	1
15370	4	0	0
15380	3	0	0
15390	4	0	0
15400	4	0	0
15410	2	0	0
15420	2	0	0
15430	3	0	0
15440	3	1	0
15450	2	0	0
15460	3	0	0
15470	2	2	0
15480	3	1	0
15490	3	2	0
15500	3	1	0
15510	3	2	0
15520	3	1	0
15530	3	1	0
15540	2	0	0
15550	3	0	0
15560	3	0	1
15570	3	1	0
15580	3	0	0
15590	3	0	0
15600	2	0	0
15610	2	0	0
15620	3	0	0
15630	3	1	0
15640	3	0	0
15650	3	0	0
15660	3	0	0
15670	4	0	0
15680	3	1	0
15690	5	1	0
15700	3	1	0
15710	2	0	0
15720	2	1	0
15730	2	0	0
15740	3	1	0
15750	2	0	0
15760	3	1	1
15770	2	0	0
15780	3	0	0
15790	3	1	0
15800	4	1	0
15810	3	0	0
15820	2	0	0
15830	3	0	0
15840	2	0	0
15850	2	2	0
15860	2	0	0
15870	2	0	0
15880	3	0	0
15890	3	0	0
15900	2	0	0
15910	3	1	0
15920	2	1	0
15930	2	1	0
15940	2	1	0
15950	2	1	0
15960	2	1	0
15970	2	2	0
15980	2	1	0
15990	2	1	0
16000	2	1	0
16010	2	1	1
16020	2	1	0
16030	2	2	1
16040	2	1	0
16050	2	2	0
16060	2	1	0
16070	2	2	0
16080	2	1	0
16090	2	1	0
16100	2	0	0
16110	2	1	0
16120	2	1	0
16130	2	1	1
16140	2	1	0
16150	2	1	0
16160	2	1	1
16170	2	1	0
16180	2	1	0
16190	2	2	1
16200	2	2	0
16210	2	1	0
16220	3	1	0
16230	3	1	1
16240	2	1	0
16250	2	1	1
16260	3	0	1
16270	2	1	0
16280	3	1	0
16290	2	1	0
16300	2	1	0
16310	2	1	0
16320	2	1	0
16330	2	1	0
16340	2	0	0
16350	2	0	1
16360	3	1	1
16370	2	2	0
16380	2	0	1
16390	3	1	1
16400	2	2	0
16410	3	2	0
16420	2	2	0
16430	2	1	1
16440	2	0	0
16450	2	2	0
16460	2	1	0
16470	2	1	0
16480	2	1	0
16490	2	0	0
16500	3	1	0
16510	3	2	1
16520	2	1	0
16530	3	1	0
16540	3	1	0
16550	2	1	0
16560	2	1	0
16570	3	1	0
16580	2	1	0
16590	3	1	1
16600	3	1	0
16610	2	1	0
16620	2	1	0
16630	2	1	0
16640	2	1	0
16650	2	1	0
16660	3	1	0
16670	2	1	0
16680	2	1	0
16690	2	2	0
16700	2	1	1
16710	2	1	0
16720	3	0	1
16730	2	0	0
16740	3	0	0
16750	2	1	0
16760	2	0	0
16770	3	0	0
16780	2	1	0
16790	3	1	0
16800	2	2	0
16810	2	1	0
16820	3	2	0
16830	3	2	1
16840	3	1	0
16850	2	0	0
16860	2	2	0
16870	3	1	0
16880	1	1	0
16890	3	1	0
16900	2	1	1
16910	3	1	0
16920	3	1	0
16930	2	1	0
16940	3	1	0
16950	4	2	0
16960	2	1	0
16970	3	1	1
16980	2	1	0
16990	2	1	0
17000	2	2	0
17010	2	1	0
17020	3	1	0
17030	2	2	0
17040	2	1	0
17050	2	1	0
17060	2	1	0
17070	2	1	0
17080	2	1	0
17090	2	0	0
17100	2	1	0
17110	2	2	0
17120	3	1	0
17130	2	3	0
17140	2	2	0
17150	3	1	0
17160	2	1	0
17170	2	1	0
17180	3	1	0
17190	2	1	0
17200	2	2	0
17210	2	1	0
17220	2	1	0
17230	2	2	0
17240	2	1	1
17250	2	0	0
17260	2	1	0
17270	2	1	0
17280	2	1	0
17290	2	1	0
17300	4	1	0
17310	3	2	0
17320	2	1	0
17330	2	1	0
17340	2	2	1
17350	2	1	1
17360	3	1	0
17370	2	1	0
17380	2	1	0
17390	2	1	0
17400	2	3	0
17410	2	1	0
17420	2	1	0
17430	2	1	0
17440	2	1	0
17450	2	1	0
17460	2	1	0
17470	2	1	1
17480	2	1	0
17490	2	1	0
17500	2	1	0
17510	2	1	0
17520	2	1	0
17530	2	0	0
17540	2	0	0
17550	3	0	0
17560	3	0	0
17570	2	0	0
17580	2	0	0
17590	2	0	0
17600	2	0	0
17610	2	0	1
17620	3	0	1
17630	2	0	1
17640	3	1	1
17650	2	1	1
17660	2	1	0
17670	2	0	0
17680	3	1	0
17690	2	1	0
17700	2	1	0
17710	3	1	0
17720	4	1	0
17730	2	1	0
17740	4	1	0
17750	5	1	0
17760	3	1	0
17770	3	1	0
17780	3	1	0
17790	2	1	0
17800	4	1	0
17810	4	1	0
17820	2	1	0
17830	2	1	0
17840	2	0	0
17850	3	0	0
17860	2	0	0
17870	3	1	0
17880	3	0	0
17890	2	1	0
17900	3	1	0
17910	2	1	0
17920	2	1	0
17930	2	2	0
17940	4	1	0
17950	3	1	0
17960	2	1	0
17970	5	1	0
17980	2	2	0
17990	3	1	0
18000	3	1	0
18010	3	1	0
18020	0	1	0
18030	0	1	0
18040	3	2	0
18050	0	2	0
18060	1	3	0
18070	2	2	1
18080	2	1	0
18090	3	1	1
18100	3	2	0
18110	2	1	0
18120	2	1	0
18130	2	1	0
18140	4	2	0
18150	2	1	0
18160	2	1	0
18170	2	1	0
18180	3	1	0
18190	2	1	0
18200	2	1	0
18210	2	2	0
18220	3	0	0
18230	3	1	0
18240	2	1	0
18250	2	1	0
18260	2	1	0
18270	3	1	0
18280	4	2	0
18290	4	1	0
18300	2	1	0
18310	2	1	0
18320	2	1	0
18330	2	1	0
18340	3	1	0
18350	3	1	0
18360	2	1	0
18370	2	1	0
18380	3	1	0
18390	2	1	0
18400	2	1	0
18410	2	1	0
18420	2	1	0
18430	2	1	0
18440	2	1	1
18450	2	1	1
18460	2	1	0
18470	2	1	0
18480	3	1	0
18490	3	2	0
18500	2	1	1
18510	3	0	0
18520	2	1	1
18530	3	1	1
18540	3	1	1
18550	2	1	0
18560	3	1	0
18570	2	1	0
18580	2	2	0
18590	2	1	0
18600	2	2	0
18610	3	0	0
18620	2	1	0
18630	2	1	0
18640	2	1	0
18650	2	1	0
18660	2	1	0
18670	2	1	0
18680	2	1	0
18690	4	1	0
18700	3	1	0
18710	3	2	0
18720	3	1	0
18730	2	1	0
18740	2	2	0
18750	2	1	0
18760	2	1	0
18770	2	1	0
18780	2	1	0
18790	3	1	0
18800	3	1	0
18810	3	1	0
18820	3	1	0
18830	3	1	0
18840	3	0	0
18850	3	0	0
18860	2	0	0
18870	2	0	0
18880	2	0	0
18890	2	0	0
18900	2	0	0
18910	2	0	0
18920	2	0	0
18930	2	0	0
18940	3	1	0
18950	2	0	0
18960	2	1	0
18970	2	1	0
18980	3	1	0
18990	4	1	0
19000	2	1	0
19010	2	0	0
19020	3	1	0
19030	2	0	0
19040	2	0	0
19050	3	0	0
19060	2	0	0
19070	2	0	0
19080	2	0	0
19090	2	0	0
19100	3	1	0
19110	2	1	0
19120	3	1	0
19130	3	3	0
19140	4	2	0
19150	3	2	1
19160	3	0	0
19170	2	0	0
19180	2	0	0
19190	3	1	0
19200	2	0	0
19210	3	1	0
19220	2	2	0
19230	3	1	0
19240	2	1	1
19250	2	1	1
19260	2	2	0
19270	3	1	0
19280	2	1	0
19290	4	2	0
19300	2	1	0
19310	4	1	0
19320	6	2	0
19330	3	1	0
19340	4	1	0
19350	2	1	0
19360	2	1	0
19370	3	1	0
19380	3	1	0
19390	4	0	0
19400	5	1	0
19410	3	1	0
19420	4	1	0
19430	4	1	0
19440	4	2	0
19450	3	1	0
19460	3	1	0
19470	3	1	0
19480	3	2	0
19490	3	2	0
19500	4	1	0
19510	4	2	0
19520	3	2	0
19530	3	1	0
19540	3	1	0
19550	4	1	0
19560	4	1	0
19570	4	2	0
19580	4	1	0
19590	4	2	0
19600	4	1	0
19610	3	0	0
19620	3	1	1
19630	3	1	0
19640	3	1	0
19650	3	2	0
19660	3	1	0
19670	3	1	0
19680	3	1	0
19690	3	0	0
19700	3	1	0
19710	3	1	0
19720	4	1	0
19730	4	1	0
19740	3	1	0
19750	3	1	0
19760	3	1	1
19770	3	1	1
19780	3	1	1
19790	4	2	0
19800	3	0	0
19810	3	1	1
19820	4	1	0
19830	3	1	0
19840	4	1	0
19850	3	1	0
19860	3	1	0
19870	3	1	0
19880	4	1	0
19890	3	1	0
19900	4	1	0
19910	3	1	0
19920	3	1	0
19930	3	1	0
19940	3	1	0
19950	4	1	0
19960	3	1	0
19970	4	1	0
19980	4	1	0
[truncated: 8,002 more rows]
