# Supplementary material for: Network pharmacology and bioinformatics approach to unravel the mechanism of Xiao-chai-hu-tang herbal formula in tinnitus treatment
Source: Heliyon. 2024 Sep 10;10(18):e37584. doi: 10.1016/j.heliyon.2024.e37584 (PMC11417242; doi:10.1016/j.heliyon.2024.e37584)
Supplement: Multimedia component 6 [file mmc6.xlsx]

## Sheet: Sheet1
	Binding				MM				PB				SA				COU				VDW
	quercetin	kaempferol	wogonin		quercetin	kaempferol	wogonin		quercetin	kaempferol	wogonin		quercetin	kaempferol	wogonin		quercetin	kaempferol	wogonin		quercetin	kaempferol	wogonin
90ns	-40.269	-20.545	-89.399		-104.557	0.404	-140.827		77.223	40.126	68.249		-12.935	-5.015	-16.821		-8.851	-3.449	-24.298		-95.706	-70.045	-116.529
91ns	-43.095	-20.568	-83.285		-106.56	-0.403	-133.294		76.615	42.142	65.876		-13.15	-4.023	-15.867		-15.937	-4.387	-29.397		-90.622	-72.016	-103.897
92ns	-38.902	-20.142	-86.294		-95.739	0.483	-151.595		69.743	44.353	81.717		-12.906	-4.012	-16.416		-0.554	-2.484	-34.075		-95.185	-77.001	-117.52
93ns	-34.821	-24.588	-79.288		-98.013	-0.927	-122.507		76.075	43.314	59.745		-12.883	-5.025	-16.526		-3.942	-3.895	-21.352		-94.071	-76.032	-101.155
94ns	-42.467	-21.499	-87.957		-101.847	0.44	-147.742		71.907	41.959	76.831		-12.528	-4.019	-17.047		-1.448	-4.442	-24.314		-100.399	-82.001	-123.428
95ns	-23.922	-13.627	-60.961		-92.819	2.085	-155.494		82.069	41.429	111.619		-13.172	-4.029	-17.085		-6.297	-2.305	-35.895		-86.522	-81.219	-119.599
96ns	-40.561	-17.392	-85.824		-101.746	0.612	-141.15		73.975	40.154	71.332		-12.789	-5.066	-16.006		-7.531	-2.613	-24.422		-94.215	-82.001	-116.727
97ns	-47.148	-11.09	-86.996		-101.113	0.718	-135.53		66.901	40.394	65.178		-12.936	-4.022	-16.643		-8.195	-1.719	-26.839		-92.918	-80.001	-108.692
98ns	-27.502	-20.217	-76.878		-101.304	0.435	-141.378		86.99	36.622	81.27		-13.188	-4.03	-16.77		-17.364	-2.436	-26.014		-83.94	-81.002	-115.365
99ns	-37.085	-21.858	-84.702		-87.687	1.166	-140.358		63.185	37.727	72.39		-12.583	-5.035	-16.733		-3.884	-1.168	-31.916		-83.803	-81.001	-108.443
100ns	-31.937	-20.279	-95.383		-105.01	0.553	-145.687		85.575	42.842	67.115		-12.502	-4.01	-16.811		-11.96	-2.553	-27.567		-93.05	-80	-118.12
SD	-37.0645	-19.255	-83.3606		-99.6723	0.506	-141.415		75.478	41.0056	74.6656		-12.8702	-4.38964	-16.6114		-7.81482	-2.85918	-27.8263		-91.8574	-78.3926	-113.589
ST	6.66465	3.67069	8.48621		5.41378	0.731582	8.63272		7.10438	2.21819	13.3755		0.23781	0.488207	0.369874		5.23665	1.00913	4.32709		4.94883	3.93891	6.6712
